# Supplementary material for: Dynamics and Eco‐Genomics of Baltic Sea Nitrifiers: Seasonality, Niches, Interactions and Genomic Uniqueness
Source: Environ Microbiol. 2026 Jan 7;28(1):e70215. doi: 10.1111/1462-2920.70215 (PMC12780485; doi:10.1111/1462-2920.70215)
Supplement: Supplementary file 1 — Data S1: emi70215‐sup‐0001‐supinfo_1.xlsx. [file EMI-28-e70215-s001.xlsx]

## Sheet: S Data 1
Supplementary Data 1: Sample information and metadata from Kiel fjord time-series station (54.330082, 10.150516) used in the current study. Note column header descriptions at the bottom of the page.
Sample_name	Date	NO3	Silicate	NO2	PO4	NO3_LOD	NO2_LOD	Amplicon_data_available	Amplicon_data_filename	Temp	Salinity	OX[ml/l]	Chl	t	rh	sst	sealevel	sol	p	rrds	Temp.plus.sst	Daylength	rel_Nitrosopumilus b	rel_Nitrosomonas a	rel_Nitrosomonas b	rel_Nitrosomonas c	rel_Nitosococcus a	rel_Nitrospina c	rel_Nitrospina e	abs_Nitrosopumilus b	abs_Nitrosomonas a	abs_Nitrosomonas b	abs_Nitrosomonas c	abs_Nitosococcus a	abs_Nitrospina c	abs_Nitrospina e
GPT-1	11. Oct 21	NA	NA	NA	NA	NA	NA	FALSE	NA	14.6344	17.7133	NA	NA	11.1575	81.1886	14.6788	NA	105.009	1019.03	0.00566667	14.6344	10.87	NA	NA	NA	NA	NA	NA	NA	NA	NA	NA	NA	NA	NA	NA
GPT-2	15. Oct 21	NA	NA	NA	NA	NA	NA	FALSE	NA	13.6852	17.3726	NA	NA	10.9844	79.8875	13.835	NA	76.2256	1011.44	0.0534444	13.6852	10.5839	NA	NA	NA	NA	NA	NA	NA	NA	NA	NA	NA	NA	NA	NA
GPT-3	18. Oct 21	NA	NA	NA	NA	NA	NA	TRUE	GPT3-02-500mL-18Oct21-spiked-ED	13.5297	17.3835	NA	0.5675	11.5142	83.8944	13.617	NA	41.085	1019.68	0.00505556	13.5297	10.3708	0	0	0	0	0	0	0	0	0	0	0	0	0	0
GPT-4	22. Oct 21	1.07	17.19	0.106	0.998	FALSE	FALSE	TRUE	GPT4-02-500mL-22Oct21-spiked-ED	13.127	17.1074	NA	0.9835	7.39222	82.8322	13.2159	NA	49.5628	1005.48	0.111389	13.127	10.0889	0.00147016	0.00078408	0	0	0	0	0	892.857	476.19	0	0	0	0	0
GPT-5	25. Oct 21	1.56	26.64	0.249	1.435	FALSE	FALSE	TRUE	GPT5-02-500mL-25Oct21-spiked-ED	12.8626	17.249	NA	0.5185	8.84972	85.6814	12.9056	NA	57.4036	1015.66	0.00422222	12.8626	9.88	0.00447458	0.00155932	0	0	0	0	0.00013559	9705.88	3382.35	0	0	0	0	294.118
GPT-6	29. Oct 21	2.14	33.64	0.313	1.67	FALSE	FALSE	TRUE	GPT6-02-500mL-29Oct21-spiked-ED	12.6658	18.7924	NA	1.045	12.0117	74.8086	12.7821	NA	73.1919	1008.12	0	12.6658	9.60528	0.00856002	0.00114134	0	0	0	0.00047556	0	4017.86	535.714	0	0	0	223.214	0
GPT-7	01. Nov 21	1.86	26	0.255	1.195	FALSE	FALSE	TRUE	GPT7-02-500mL-1Nov21-spiked-ED	12.4959	20.1418	NA	0.7855	11.3983	79.2825	12.5939	NA	40.4983	997.503	0.0055	12.4959	9.4025	0.00513141	0.00050063	0	0	0	0	0	9318.18	909.091	0	0	0	0	0
GPT-8	05. Nov 21	3.26	33.98	0.494	1.492	FALSE	FALSE	TRUE	GPT8-02-500mL-05Nov21-spiked-ED	11.8825	20.6542	NA	0.9295	8.92361	87.2011	11.9967	NA	51.0222	1015.09	0.00172222	11.8825	9.13861	0.0128606	0.00317171	0.00030414	0	0.00021724	0.00125999	0.00034758	9024.39	2225.61	213.415	0	152.439	884.146	243.902
GPT-9	08. Nov 21	4.21	33.26	0.632	1.351	FALSE	FALSE	TRUE	GPT9-02-500mL-08Nov21-spiked-ED	11.4953	20.2063	NA	1.255	9.29694	92.6219	11.6601	NA	28.5897	1016.92	0.00838889	11.4953	8.94611	0.0429918	0.00391562	0.00047946	0	0.00063928	0	0.0007192	46379.3	4224.14	517.241	0	689.655	0	775.862
GPT-10	12. Nov 21	4.36	26.56	0.748	1.109	FALSE	FALSE	TRUE	GPT10-02-500mL-12Nov21-spiked-ED	11.12	20.1564	NA	1.58	8.31111	91.11	11.2547	NA	27.9928	1016.35	0	11.12	8.69778	0.030907	0.00153325	0.00112976	0	0.00040349	0	0	59843.8	2968.75	2187.5	0	781.25	0	0
GPT-11	15. Nov 21	11.11	46.52	1.143	1.603	FALSE	FALSE	FALSE	NA	10.2701	19.0833	NA	1.23	6.97056	81.1019	11.0124	NA	7.0175	1028.61	0	10.2701	8.51944	NA	NA	NA	NA	NA	NA	NA	NA	NA	NA	NA	NA	NA	NA
GPT-12	19. Nov 21	8.47	32.93	0.622	1.441	FALSE	FALSE	TRUE	GPT12-02-500mL-19Nov21-spiked-ED	11.6911	21.7889	NA	0.3095	12.3886	88.4367	11.7282	NA	9.07111	1019.73	0.000222	11.6911	8.29389	0.116527	0.00051351	0.00596461	0	0.00043451	0.00142203	0.00031601	368750	1625	18875	0	1375	4500	1000
GPT-13	22. Nov 21	9.47	36.3	1.032	1.36	FALSE	FALSE	TRUE	GPT13-02-500mL-22Nov21-spiked-ED	10.423	20.4741	NA	1.22	5.77917	77.69	10.5948	NA	36.6369	1022.89	0.00172222	10.423	8.13528	0.0858189	0.00112133	0.00485909	0	0.00052329	0	0	114800	1500	6500	0	700	0	0
GPT-14	24. Nov 21	5.01	23.71	0.734	0.992	FALSE	FALSE	TRUE	GPT14-02-500mL-24Nov21-spiked-ED	9.69799	20.2563	NA	1.7	7.34333	88.3942	9.78294	NA	17.4681	1018.61	0.000278	9.69799	8.03528	0.0226177	0.00057405	0.0010333	0	0	0	0	7880	200	360	0	0	0	0
GPT-15	29. Nov 21	11.24	39.92	1.386	1.298	FALSE	FALSE	TRUE	GPT15-02-500mL-29Nov21-spiked-ED	8.67299	19.334	NA	1.515	2.31361	90.7208	9.015	NA	14.3758	1003.05	0.0271111	8.67299	7.80722	0.0552838	0.00170446	0.00192678	0	0	0.00125982	0	207222	6388.89	7222.22	0	0	4722.22	0
GPT-16	03. Dec 21	7.74	31.4	1.331	1.108	FALSE	FALSE	TRUE	GPT16-02-500mL-3Dec21-spiked-ED	8.02514	19.2355	NA	0.858	2.31222	91.0589	8.02324	NA	14.3803	1000.05	0.0164444	8.02514	7.65083	0.0463148	0.00077934	0.00144734	0	0	0.00122467	0	50731.7	853.659	1585.37	0	0	1341.46	0
GPT-17	07. Dec 21	11.19	34.49	1.334	1.269	FALSE	FALSE	TRUE	GPT17-02-500mL-7Dec21-spiked-ED	6.88215	18.0415	NA	0.7375	0.889722	86.5872	7.14994	NA	15.7756	1006.98	0	6.88215	7.52083	0.040937	0.00133008	0.0011084	0	0	0.0011823	0	173125	5625	4687.5	0	0	5000	0
GPT-18	10. Dec 21	13.19	32.16	1.237	0.914	FALSE	FALSE	TRUE	GPT18-02-500mL-10Dec21-spiked-ED	6.34132	18.5435	NA	0.803	2.43194	89.9867	6.88106	NA	11.5019	998.643	0	6.34132	7.44194	0.036302	0.00590378	0.00131893	0	0	0.00144454	0.00031403	22936.5	3730.16	833.333	0	0	912.698	198.413
GPT-19	13. Dec 21	6.6	23.12	0.729	0.732	FALSE	FALSE	TRUE	GPT19-02-500mL-13Dec21-spiked-ED	6.90694	19.5214	NA	0.584	9.07417	95.595	6.87967	NA	8.87083	1022.47	0.00705556	6.90694	7.38	0.0237983	0.00375763	0.00078284	0	0	0.00151349	0	5891.47	930.233	193.798	0	0	374.677	0
GPT-20	16. Dec 21	7.14	25.09	0.687	0.793	FALSE	FALSE	TRUE	GPT20-02-500mL-16Dec21-spiked-ED	7.01236	19.6815	NA	0.5795	7.77111	92.4492	6.94626	NA	29.4719	1033.33	0.000667	7.01236	7.33639	0.0169903	0.00029126	0.00106796	0	0	0.00038835	0	20348.8	348.837	1279.07	0	0	465.116	0
GPT-21	19. Dec 21	14.53	37.16	0.782	0.864	FALSE	FALSE	TRUE	GPT21-02-500mL-19Dec21-spiked-ED	6.67424	17.7891	NA	0.444	6.5725	77.13	6.74358	NA	15.9892	1023.48	0	6.67424	7.31083	0.0121798	0.00307112	0.00073288	0	0	0.00090738	0.00031409	7721.24	1946.9	464.602	0	0	575.221	199.115
GPT-22	01. Jan 22	6.66	26.47	0.802	0.85	FALSE	FALSE	FALSE	NA	7.04542	19.2272	NA	0.499	10.4567	94.6328	6.94709	NA	5.7125	1017.5	0.00338889	7.04542	7.4175	NA	NA	NA	NA	NA	NA	NA	NA	NA	NA	NA	NA	NA	NA
GPT-23	04. Jan 22	18.24	29.6	0.803	0.84	FALSE	FALSE	TRUE	GPT23-02-500mL-04Jan22-spiked-ED	6.9875	19.1344	NA	0.381	5.45278	87.7919	6.98743	NA	9.77083	991.964	0.0155556	6.9875	7.49056	0.0248701	0.0023509	0.00154665	0	0	0.00266023	0.0003712	29558.8	2794.12	1838.24	0	0	3161.76	441.176
GPT-24	08. Jan 22	12.08	31.68	0.925	0.93	FALSE	FALSE	TRUE	GPT24-02-500mL-08Jan22-spiked-ED	6.5141	18.3183	NA	0.172	2.48639	86.87	6.54433	NA	23.345	1001.61	0	6.5141	7.61389	0.0209314	0.00219049	0.00202823	0	0	0.00348856	0.00073016	9555.56	1000	925.926	0	0	1592.59	333.333
GPT-25	10. Jan 22	45.22	66.94	1.011	1.206	FALSE	FALSE	TRUE	GPT25-02-500mL-10Jan22-spiked-ED	5.76861	16.6904	NA	0.7005	2.77194	92.3125	6.03715	NA	6.98222	1020.25	0.00533333	5.76861	7.68583	0.0133056	0.00103849	0.00097358	0	0	0.00175245	0.00032453	36607.1	2857.14	2678.57	0	0	4821.43	892.857
GPT-26	14. Jan 22	42.03	65.59	1.053	1.268	FALSE	FALSE	TRUE	GPT26-02-500mL-14Jan22-spiked-ED	6.39375	18.0273	NA	0.376	6.10389	86.9625	3.38006	NA	18.5731	1028.63	0.00244444	6.39375	7.84889	0.0255811	0.00176857	0.00094745	0	0	0.00442143	0.00101061	27364.9	1891.89	1013.51	0	0	4729.73	1081.08
GPT-27	17. Jan 22	16.08	34.32	0.68	0.803	FALSE	FALSE	TRUE	GPT27-02-500mL-17Jan22-spiked-ED	6.05563	17.7431	NA	0.5705	5.59056	76.1917	6.17383	NA	36.3464	1022.6	0.00961111	6.05563	7.98639	0.026857	0.00112372	0.0028093	0	0.00044949	0.00168558	0.00067423	39833.3	1666.67	4166.67	0	666.667	2500	1000
GPT-28	21. Jan 22	16.5	37.28	0.619	0.828	FALSE	FALSE	TRUE	GPT28-02-500mL-21Jan22-spiked-ED	5.31201	17.8776	NA	0.3835	2.65639	77.66	5.58285	NA	43.2297	1024.19	0.00238889	5.31201	8.18806	0.0294593	0.00232019	0.00295296	0	0.00035154	0.00597624	0.0007734	21597.9	1701.03	2164.95	0	257.732	4381.44	567.01
GPT-29	24. Jan 22	14.1	35.98	0.633	0.876	FALSE	FALSE	TRUE	GPT29-02-500mL-24Jan22-spiked-ED	5.56583	18.1576	NA	0.6015	5.14667	87.2711	5.53011	NA	5.49222	1032.21	0	5.56583	8.35111	0.0374583	0.00234887	0.00321424	0	0.00061812	0.00704661	0.00111262	21642.9	1357.14	1857.14	0	357.143	4071.43	642.857
GPT-30	27. Jan 22	13.5	36.51	0.672	0.982	FALSE	FALSE	TRUE	GPT30-02-500mL-27Jan22-spiked-ED	NA	NA	NA	0.3375	6.52889	81.6711	5.35296	NA	26.7314	1010.81	0.0145	5.35296	8.52361	0.0209435	0.00089267	0.00377669	0	0.00089267	0.00192268	0	NA	NA	NA	NA	NA	NA	NA
GPT-31	31. Jan 22	17.59	37.63	0.544	0.755	FALSE	FALSE	FALSE	NA	NA	NA	NA	0.495	2.47611	87.0358	5.00581	NA	19.7992	1006.41	0.00416667	5.00581	8.76556	NA	NA	NA	NA	NA	NA	NA	NA	NA	NA	NA	NA	NA	NA
GPT-32	02. Feb 22	NA	NA	NA	NA	NA	NA	FALSE	NA	NA	NA	NA	NA	5.3325	73.6189	4.8865	NA	41.6964	1009.2	0.000333	4.8865	8.89111	NA	NA	NA	NA	NA	NA	NA	NA	NA	NA	NA	NA	NA	NA
GPT-33	07. Feb 22	12.76	28.32	0.588	0.782	FALSE	FALSE	TRUE	GPT33-02-500mL-07Feb22-spiked-ED	NA	NA	NA	0.3425	4.45528	77.4453	4.68767	NA	62.4928	1010.3	0.00466667	4.68767	9.21556	0.0191487	0	0.00139264	0.00121856	0.00069632	0.00200192	0.00060928	11458.3	0	833.333	729.167	416.667	1197.92	364.583
GPT-34	10. Feb 22	10.84	26.23	0.869	0.974	FALSE	FALSE	TRUE	GPT34-02-500mL-10Feb22-spiked-ED	NA	NA	NA	0.2825	5.54056	83.4575	4.7324	NA	44.7633	1015.25	0	4.7324	9.41694	0.0252673	0.00219559	0.00133175	0.00136774	0.00014397	0.00313141	0.00071987	20057.1	1742.86	1057.14	1085.71	114.286	2485.71	571.429
GPT-35	14. Feb 22	7.06	22.94	0.539	0.645	FALSE	FALSE	TRUE	GPT35-02-500mL-14Feb22-spiked-ED	NA	NA	NA	NA	8.51611	71.2661	4.67556	NA	41.8856	998.204	0.00733333	4.67556	9.69139	0.0168013	0.00088007	0.00304024	0	0	0.00032003	0	16406.2	859.375	2968.75	0	0	312.5	0
GPT-36	17. Feb 22	10.61	26.08	0.606	0.74	FALSE	FALSE	TRUE	GPT36-02-500mL-17Feb22-spiked-ED	NA	NA	NA	0.7605	6.15972	83.8108	4.68732	NA	29.9167	988.254	0.0755	4.68732	9.90083	0.00853671	0	0.00145626	0.00065281	0	0.00075324	0.00025108	5029.59	0	857.988	384.615	0	443.787	147.929
GPT-37	22. Feb 22	25.07	30.13	0.467	0.673	FALSE	FALSE	TRUE	GPT37-02-500mL-22Feb22-spiked-ED	NA	NA	NA	0.62	5.65611	78.6967	4.61399	NA	59.5228	1006.84	0.000167	4.61399	10.2553	0.00763811	0.00098769	0.00059261	0	0	0.00039508	0	18709.7	2419.35	1451.61	0	0	967.742	0
GPT-38	25. Feb 22	9.21	20.72	0.499	0.621	FALSE	FALSE	TRUE	GPT38-02-500mL-25Feb22-spiked-ED	NA	NA	NA	0.6315	4.08611	86.0164	4.61711	NA	43.9708	1011.92	0.0415	4.61711	10.4706	0.00336417	0	0.00112139	0	0	0	0	800	0	266.667	0	0	0	0
GPT-39	02. Mar 22	46.67	51.98	0.625	0.929	FALSE	FALSE	TRUE	GPT39-02-500mL-02Mar22-spiked-ED	NA	NA	NA	1.92	2.43028	84.8828	4.62612	NA	113.589	1025.95	0	4.62612	10.8325	0.00407918	0.00060185	0.00020062	0	0	0	0	15250	2250	750	0	0	0	0
GPT-40	04. Mar 22	31.93	42.08	0.519	0.708	FALSE	FALSE	TRUE	GPT40-02-500mL-04Mar22-spiked-ED	NA	NA	NA	0.656	1.20556	86.3989	4.68533	NA	97.4481	1024.73	0.000889	4.68533	10.9778	0.0049249	0.00102016	0.00014071	0.00098498	0	0	0	14285.7	2959.18	408.163	2857.14	0	0	0
GPT-41	08. Mar 22	26.75	44	0.643	0.797	FALSE	FALSE	TRUE	GPT41-02-500mL-08Mar22-spiked-ED	NA	NA	NA	0.52	5.355	57.2842	4.771	NA	146.696	1024.96	0	4.771	11.27	0.00398591	0	0.00028883	0.00092427	0	0	0	20294.1	0	1470.59	4705.88	0	0	0
GPT-42	11. Mar 22	15.59	29.18	0.502	0.629	FALSE	FALSE	TRUE	GPT42-02-500mL-11Mar22-spiked-ED	NA	NA	NA	1.665	4.85778	39.6811	4.69011	NA	161.362	1023.29	0	4.69011	11.4897	0.00299418	0	0.0003358	0.0001679	0	0	0	15735.3	0	1764.71	882.353	0	0	0
GPT-43	15. Mar 22	6.77	19.77	0.253	0.35	FALSE	FALSE	TRUE	GPT43-02-500mL-15Mar22-spiked-ED	NA	NA	NA	4.675	6.86389	85.4486	4.71196	NA	88.3342	1025.53	5.56e-05	4.71196	11.7831	0.00178313	0	0.00078012	0	0	0	0	1538.46	0	673.077	0	0	0	0
GPT-44	18. Mar 22	13.44	29.66	0.356	0.324	FALSE	FALSE	FALSE	NA	NA	NA	NA	3.395	6.87944	78.4378	4.91665	NA	154.075	1042.61	0	4.91665	12.0036	NA	NA	NA	NA	NA	NA	NA	NA	NA	NA	NA	NA	NA	NA
GPT-45	21. Mar 22	4.75	14.67	0.132	0.219	FALSE	FALSE	TRUE	GPT45-02-500mL-21Mar22-spiked-ED	5.50099	15.1182	8.51013	1.59	8.59556	41.4597	5.16652	NA	162.648	1032.82	0	5.50099	12.2239	0	0	0	0.00015766	0	0.00015766	0	NA	NA	NA	NA	NA	NA	NA
GPT-46	24. Mar 22	4.84	11.99	0.129	0.237	FALSE	FALSE	TRUE	GPT46-02-500mL-24Mar22-spiked-ED	6.41686	13.5844	8.37727	1.096	11.0181	54.8253	5.86806	NA	154.555	1029.09	0	6.41686	12.4436	0	0	0	0.00046711	0	0	0	0	0	0	857.143	0	0	0
GPT-47	29. Mar 22	NA	NA	NA	NA	NA	NA	TRUE	GPT47-02-500mL-29Mar22-spiked-ED	6.70877	9.88815	8.02059	3.1	5.61556	65.6097	6.64106	NA	169.125	1009.75	0	6.70877	12.81	0	0	0	0.00033583	0	0	0	0	0	0	937.5	0	0	0
GPT-48	31. Mar 22	3.65	7.58	0.073	0.204	FALSE	FALSE	TRUE	GPT48-02-500mL-31Mar22-spiked-ED	6.4123	8.97634	7.83236	3.11	2.48056	63.9569	6.46344	NA	114.385	1006.96	0.00888889	6.4123	12.9558	0	0	0	0.00058255	0	0	0	0	0	0	757.576	0	0	0
GPT-49	05. Apr 22	1.82	7.69	0.06	0.25	FALSE	FALSE	TRUE	GPT49-02-500mL-05Apr22-spiked-ED	5.76276	12.4191	7.37678	1.14	5.13806	75.1356	5.71554	NA	113.831	998.895	0.0198333	5.76276	13.3197	0	0	0	0.00037513	0	0	0	0	0	0	666.667	0	0	0
GPT-50	08. Apr 22	3.16	5.09	0.097	0.397	FALSE	FALSE	TRUE	GPT50-02-500mL-08Apr22-spiked-ED	5.90408	12.7902	7.25518	1.545	5.18583	72.0914	5.81339	NA	167.45	990.603	0.0286667	5.90408	13.5369	0.00024658	0	0	0	0	0	0	1000	0	0	0	0	0	0
GPT-51	12. Apr 22	20.81	16.38	0.248	0.25	FALSE	FALSE	TRUE	GPT51-02-500mL-12Apr22-spiked-ED	6.91734	11.1233	7.24686	1.41	9.47361	59.2881	6.37145	NA	192.366	1015.85	5.56e-05	6.91734	13.8247	0	0	0	0.00146527	0	0	0	0	0	0	1785.71	0	0	0
GPT-52	15. Apr 22	14.17	13.31	0.185	0.244	FALSE	FALSE	TRUE	GPT52-02-500mL-15Apr22-spiked-ED	7.36221	10.9982	7.09489	2.34	7.13	85.9094	6.68189	NA	34.2431	1027.64	0	7.36221	14.0392	0	0	0	0.00121317	0	0	0	NA	NA	NA	NA	NA	NA	NA
GPT-53	19. Apr 22	NA	NA	NA	NA	NA	NA	TRUE	GPT53-02-500mL-19Apr22-spiked-ED	9.1816	10.9415	7.23017	1.835	9.31222	62.5786	8.28106	NA	251.756	1018.27	0	9.1816	14.3219	0	0	0	0.0009171	0	0	0	0	0	0	2343.75	0	0	0
GPT-54	25. Apr 22	NA	NA	NA	NA	NA	NA	TRUE	GPT54-02-500mL-25Apr22-spiked-ED	9.70493	11.2758	6.65566	1.23	9.06667	64.5481	9.059	NA	278.914	1013.46	5.56e-05	9.70493	14.7386	0	0	0	0.00072415	0	0	0	0	0	0	1083.33	0	0	0
GPT-55	28. Apr 22	NA	NA	NA	NA	NA	NA	TRUE	GPT55-02-500mL-28Apr22-spiked-ED	10.4882	12.1983	6.87187	1.925	10.6892	63.7689	9.4205	NA	279.126	1028.47	0	10.4882	14.9425	0	0	0	0	0	0	0	NA	NA	NA	NA	NA	NA	NA
GPT-56	03. May 22	1.03	5.03	0.091	0.183	FALSE	FALSE	TRUE	GPT56-02-500mL-03May22-spiked-ED	11.6047	12.2276	6.71469	NA	10.8086	66.3844	11.0111	NA	268.032	1016.83	0	11.6047	15.2744	0	0	0	0.00124917	0	0	0	0	0	0	1250	0	0	0
GPT-57	06. May 22	0.73	6.82	0.085	0.198	FALSE	FALSE	TRUE	GPT57-02-500mL-06May22-spiked-ED	11.5398	12.6973	6.98807	1.8	14.0039	69.8042	11.1528	NA	213.617	1022.69	0	11.5398	15.4675	0	0	0	0.00045239	0	0	0	NA	NA	NA	NA	NA	NA	NA
GPT-58	09. May 22	1.83	13.22	0.146	0.144	FALSE	FALSE	TRUE	GPT58-02-500mL-09May22-spiked-ED	12.6618	11.4512	0.0716657	2.235	14.7589	54.7908	11.6178	NA	306.801	1025.26	0	12.6618	15.6556	0	0	0	0.0006268	0	0	0	0	0	0	806.452	0	0	0
GPT-59	13. May 22	1.27	12.09	0.147	0.228	FALSE	FALSE	TRUE	GPT59-02-500mL-13May22-spiked-ED	10.1752	14.5162	5.86879	2.395	12.4908	75.7017	9.96961	NA	126.712	1014.24	0.00444444	10.1752	15.8964	0	0	0	0.00044936	0	0	0	0	0	0	961.538	0	0	0
GPT-60	17. May 22	1.53	14.17	0.076	0.188	FALSE	FALSE	TRUE	GPT60-02-500mL-17May22-spiked-ED	13.0596	13.155	6.57802	2.37	14.7769	70.9233	12.3815	NA	137.134	1020.46	0.004	13.0596	16.1247	0	0	0	0.00102288	0	0	0	0	0	0	932.203	0	0	0
GPT-61	20. May 22	0.03	11.02	0.024	0.105	FALSE	FALSE	TRUE	GPT61-02-500mL-20May22-spiked-ED	13.1907	13.8402	6.28721	1.87	14.6411	80.7931	11.6851	NA	167.493	1014.92	0.0975	13.1907	16.2861	0	0	0	0.00195764	0	0	0	0	0	0	4074.07	0	0	0
GPT-62	25. May 22	0.48	10.67	0.074	0.17	FALSE	FALSE	TRUE	GPT62-02-500mL-25May22-spiked-ED	11.7	14.9643	5.72871	1.49	13.4011	79.3647	11.2647	NA	196.316	1011.03	0.0386111	11.7	16.5336	0	0	0	0	0	0	0	NA	NA	NA	NA	NA	NA	NA
GPT-63	27. May 22	0.5	15.69	0.091	0.235	FALSE	FALSE	TRUE	GPT63-02-500mL-27May22-spiked-ED	10.015	16.0586	5.5584	0.981	11.2431	77.0325	9.70388	NA	238.716	1011.61	0.0356667	10.015	16.6242	0	0	0	0.00069353	0	0	0	0	0	0	1486.49	0	0	0
GPT-64	30. May 22	0.03	6.91	0.007	0.116	TRUE	TRUE	TRUE	GPT64-02-500mL-30May22-spiked-ED	12.6764	14.7877	6.39036	2.36	10.9458	74.7217	12.7357	NA	78.3036	1011.85	0.000222	12.6764	16.75	0	0	0	0.00142789	0	0	0	0	0	0	1764.71	0	0	0
GPT-65	03. Jun 22	0.03	10.7	0.007	0.168	TRUE	TRUE	TRUE	GPT65-02-500mL-3Jun22-spiked-ED	13.964	14.4386	6.57346	2.53	14.1389	71.0036	13.4116	NA	325.073	1020.7	0	13.964	16.8975	0	0	0	0.00099683	0	0	0	0	0	0	2619.05	0	0	0
GPT-66	07. Jun 22	0.47	18.58	0.045	0.354	FALSE	FALSE	TRUE	GPT66-02-500mL-7Jun22-spiked-ED	11.5816	15.4296	4.61364	3.25	13.4175	84.2217	10.8743	NA	111.551	1009	0.00705556	11.5816	17.0192	0.00126582	0	0	0.00087634	0	0	0	1710.53	0	0	1184.21	0	0	0
GPT-67	10. Jun 22	0.34	25.59	0.123	0.39	FALSE	FALSE	TRUE	GPT67-02-500mL-10Jun22-spiked-ED	10.5996	16.5806	4.38751	1.9	18.0611	69.3592	9.88783	NA	268.463	1019.46	0.000111	10.5996	17.0925	0.00126976	0	0.00031744	0.00038093	0	0	0	NA	NA	NA	NA	NA	NA	NA
GPT-68	15. Jun 22	0.06	14.88	0.021	0.186	FALSE	FALSE	FALSE	NA	15.1581	15.57	3.6814	1.165	16.4492	64.9236	15.008	NA	279.386	1019.46	0	15.1581	17.1778	NA	NA	NA	NA	NA	NA	NA	NA	NA	NA	NA	NA	NA	NA
GPT-69	17. Jun 22	0.03	8.82	0.007	0.099	TRUE	TRUE	TRUE	GPT69-02-500mL-17Jun22-spiked-ED	16.2018	15.3593	4.82963	1.03	18.7247	66.5206	15.9974	NA	213.893	1020.81	0	16.2018	17.1989	0	0	0	0	0	0	0	0	0	0	0	0	0	0
GPT-70	21. Jun 22	0.03	11.62	0.016	0.125	TRUE	FALSE	TRUE	GPT70-02-500mL-21Jun22-spiked-ED	16.6016	15.2655	4.49997	1.825	16.3392	70.5792	16.5832	NA	351.522	1013.4	0	16.6016	17.2169	0.00036519	0	0	0.00036519	0	0	0	288.462	0	0	288.462	0	0	0
GPT-71	24. Jun 22	0.16	14.37	0.04	0.202	FALSE	FALSE	TRUE	GPT71-02-500mL-24Jun22-spiked-ED	18.6128	14.6697	3.99512	2.145	22.5467	65.51	18.2402	NA	286.327	1006.92	0	18.6128	17.21	0	0	0	0	0	0	0	0	0	0	0	0	0	0
GPT-72	28. Jun 22	NA	NA	NA	NA	NA	NA	TRUE	GPT72-02-500mL-28Jun22-spiked-ED	18.4755	15.1329	4.36201	3.205	18.7892	71.8869	18.1358	NA	281.987	1019.92	0.0117778	18.4755	17.1731	0	0	0	0.0023753	0	0	0	NA	NA	NA	NA	NA	NA	NA
GPT-73	01. Jul 22	0.61	17.98	0.112	0.401	FALSE	FALSE	TRUE	GPT73-02-500mL-1Jul22-spiked-ED	18.7098	15.2847	4.37977	3.35	17.1722	85.2094	17.4235	NA	78.0978	1015.04	0.0693889	18.7098	17.1256	0.00032417	0.00084284	0	0	0	0	0	531.915	1382.98	0	0	0	0	0
GPT-74	04. Jul 22	0.03	14.09	0.021	0.194	TRUE	FALSE	TRUE	GPT74-02-500mL-4Jul22-spiked-ED	17.3937	16.1217	4.6407	1.765	17.4783	70.0019	17.1674	NA	265.312	1016.94	0	17.3937	17.0611	0.00026765	0.00058883	0	0	0	0	0	352.113	774.648	0	0	0	0	0
GPT-75	08. Jul 22	0.03	9.48	0.007	0.12	TRUE	TRUE	TRUE	GPT75-02-500mL-8Jul22-spiked-ED	17.8887	15.0305	3.50608	1.255	16.2681	75.1483	18.0042	NA	235.872	1024.8	0.000222	17.8887	16.9508	0	0.00109739	0	0	0	0	0	0	800	0	0	0	0	0
GPT-76	12. Jul 22	0.21	11.68	0.004	0.179	FALSE	FALSE	TRUE	GPT76-02-500mL-12Jul22-spiked-ED	18.5876	14.3652	4.52388	4.4	18.7403	75.2147	18.4666	NA	225.375	1022.25	0	18.5876	16.8144	0	0.00198751	0	0	0	0	0	0	2978.72	0	0	0	0	0
GPT-77	15. Jul 22	0.03	7.86	0.007	0.178	TRUE	TRUE	TRUE	GPT77-02-500mL-15Jul22-spiked-ED	18.3903	14.6982	4.78169	4.065	15.7758	67.0283	18.4353	NA	203.202	1017.42	0.0213333	18.3903	16.6964	0	0.00186258	0	0	0	0	0	0	4500	0	0	0	0	0
GPT-78	18. Jul 22	0.03	10.13	0.007	0.254	TRUE	TRUE	TRUE	GPT78-02-500mL-18Jul22-spiked-ED	18.3672	14.8093	3.78736	3.955	21.2958	57.0119	18.3244	NA	220.675	1021.3	0	18.3672	16.5661	0.0004949	0.00386024	0	0	0	0	0	961.538	7500	0	0	0	0	0
GPT-79	22. Jul 22	0.03	11.05	0.007	0.274	TRUE	TRUE	TRUE	GPT79-02-500mL-22Jul22-spiked-ED	18.6702	15.2789	3.85463	4.59	16.4492	75.2711	18.2975	NA	144.625	1016.75	0.00655556	18.6702	16.3753	0.0005916	0.0027608	0	0	0	0	0	1800	8400	0	0	0	0	0
GPT-80	25. Jul 22	0.57	11.3	0.061	0.344	FALSE	FALSE	TRUE	GPT80-02-500mL-25Jul22-spiked-ED	18.2735	15.6152	4.02751	2.88	22.5008	64.7142	18.0302	NA	202.474	1007.01	0.0144444	18.2735	16.2203	0	0.00329511	0	0	0	0	0	0	12500	0	0	0	0	0
GPT-81	29. Jul 22	0.68	19.82	0.087	0.442	FALSE	FALSE	TRUE	GPT81-02-500mL-29Jul22-spiked-ED	18.1702	15.3273	5.05217	2.85	17.9097	70.7878	17.8841	NA	225.337	1018.81	0	18.1702	16.0006	0	0.00153492	0	0	0	0	0	0	1304.35	0	0	0	0	0
GPT-82	02. Aug 22	0.03	13.97	0.007	0.266	TRUE	TRUE	TRUE	GPT82-02-500mL-02Aug22-spiked-ED	18.5983	15.9234	5.04316	2.71	18.6614	65.1114	18.864	NA	246.171	1015.88	0.0015	18.5983	15.7672	0	0.00384025	0	0	0	0	0	NA	NA	NA	NA	NA	NA	NA
GPT-83	05. Aug 22	0.38	21.78	0.044	0.468	FALSE	FALSE	TRUE	GPT83-02-500mL-05Aug22-spiked-ED	19.2664	16.152	5.23031	4.06	16.4439	78.9347	NA	NA	109.999	1016.12	0.00772222	19.2664	15.5847	0	0	0	0	0	0	0	NA	NA	NA	NA	NA	NA	NA
GPT-84	09. Aug 22	0.03	5.72	0.007	0.242	TRUE	TRUE	FALSE	NA	19.0973	15.0016	5.20339	1.88	18.3694	70.1256	18.95	NA	275.561	1028.35	0	19.0973	15.3328	NA	NA	NA	NA	NA	NA	NA	NA	NA	NA	NA	NA	NA	NA
GPT-85	12. Aug 22	0.03	5.45	0.007	0.14	TRUE	TRUE	TRUE	GPT85-02-500mL-12Aug22-spiked-ED	20.8618	14.6998	5.7464	1.32	23.1111	57.0303	20.6197	NA	280.137	1021.01	0	20.8618	15.1386	0	0	0	0	0	0	0	0	0	0	0	0	0	0
GPT-86	16. Aug 22	0.58	14.76	0.026	0.495	FALSE	FALSE	FALSE	NA	20.0815	15.6291	3.92977	1.85	23.4247	70.5039	19.1068	NA	202.764	1007.04	0.0207778	20.0815	14.8739	NA	NA	NA	NA	NA	NA	NA	NA	NA	NA	NA	NA	NA	NA
GPT-87	19. Aug 22	1.7	8.9	0.017	0.56	FALSE	FALSE	TRUE	GPT87-02-500mL-19Aug22-spiked-ED	20.3593	15.7578	3.21992	8.465	19.3767	88.2208	19.9599	NA	48.4881	1011.87	0	20.3593	14.6711	0	0	0	0	0	0	0	0	0	0	0	0	0	0
GPT-88	22. Aug 22	0.03	7.64	0.007	0.403	TRUE	TRUE	TRUE	GPT88-02-500mL-22Aug22-spiked-ED	20.6182	15.6103	4.13575	3.325	19.9258	71.9578	20.735	NA	176.302	1016.84	0	20.6182	14.4658	0	0.00421941	0	0	0	0	0	0	4500	0	0	0	0	0
GPT-89	26. Aug 22	0.03	9.53	0.007	0.392	TRUE	TRUE	TRUE	GPT89-02-500mL-26Aug22-spiked-ED	20.9202	15.6332	3.99331	2.68	21.7742	85.5342	20.1746	NA	145.518	1013.69	0	20.9202	14.1886	0	0	0	0	0	0	0	NA	NA	NA	NA	NA	NA	NA
GPT-90	29. Aug 22	0.03	5.91	0.007	0.357	TRUE	TRUE	TRUE	GPT90-02-500mL-29Aug22-spiked-ED	19.8006	16.0079	3.62335	1.445	17.1275	77.5111	19.9127	NA	42.9364	1020.35	0	19.8006	13.9786	0	0.00152058	0	0	0	0	0	NA	NA	NA	NA	NA	NA	NA
GPT-91	30. Aug 22	0.09	5.84	0.014	0.288	TRUE	TRUE	TRUE	GPT91-02-500mL-30Aug22-spiked-ED	19.6643	15.6345	3.97428	2.9	17.6067	63.2539	19.8281	NA	209.116	1023.47	0	19.6643	13.9081	0	0.00068132	0	0	0	0	0	0	500	0	0	0	0	0
GPT-92	02. Sep 22	0.03	5.7	0.007	0.249	TRUE	TRUE	TRUE	GPT92-02-500mL-02Sept22-spiked-ED	19.674	14.5627	4.12967	2.9	17.0894	63.6044	19.7397	NA	227.244	1020.12	0	19.674	13.6961	0	0	0	0	0	0	0	0	0	0	0	0	0	0
GPT-93	05. Sep 22	0.03	7.19	0.007	0.352	TRUE	TRUE	TRUE	GPT93-02-500mL-05Sep22-spiked-ED	19.3368	14.532	4.11764	3.005	18.5761	62.3911	19.432	NA	149.11	1023.4	0	19.3368	13.4828	0	0	0	0	0	0	0	0	0	0	0	0	0	0
GPT-94	09. Sep 22	0.83	13.48	0.085	0.686	FALSE	FALSE	TRUE	GPT94-02-500mL-09Sept22-spiked-ED	18.728	14.6291	3.97295	2.13	16.2717	85.6592	18.8318	NA	128.976	1008.6	0.0128889	18.728	13.1967	0	0	0	0	0	0	0	0	0	0	0	0	0	0
GPT-95	12. Sep 22	1.07	11.13	0.067	0.418	FALSE	FALSE	TRUE	GPT95-02-500mL-12Sept22-spiked-ED	17.9249	13.7935	4.70592	3.195	17.2758	73.2414	18.1318	NA	139.796	1013.56	0.000111	17.9249	12.9814	0	0.00168256	0	0	0	0	0	NA	NA	NA	NA	NA	NA	NA
GPT-96	16. Sep 22	0.11	16.31	0.035	0.607	FALSE	FALSE	TRUE	GPT96-02-500mL-16Sept22-spiked-ED	17.8399	14.2253	3.93302	3.165	12.5917	82.2222	17.9728	NA	116.064	1000.38	0.0138333	17.8399	12.6936	0	0.00221239	0	0	0	0	0	0	3243.24	0	0	0	0	0
GPT-97	19. Sep 22	0.03	11.39	0.007	0.358	TRUE	TRUE	TRUE	GPT97-02-500mL-19Sept22-spiked-ED	16.9047	13.9027	4.40655	4.775	12.2775	77.8811	17.0311	NA	127.243	1013.25	0.00227778	16.9047	12.4769	0	0	0	0	0	0	0	NA	NA	NA	NA	NA	NA	NA
GPT-98	23. Sep 22	0.03	11.94	0.007	0.339	TRUE	TRUE	TRUE	GPT98-02-500mL-23Sept22-spiked-ED	16.2605	13.2499	4.91144	4.025	13.8769	66.0769	16.3802	NA	124.1	1014.88	0	16.2605	12.1878	0	0	0	0	0	0	0	NA	NA	NA	NA	NA	NA	NA
GPT-99	28. Sep 22	0.63	14.94	0.081	0.594	FALSE	FALSE	TRUE	GPT99-02-500mL-28Sept22-spiked-ED	15.6846	13.3292	4.44355	5.876	9.51583	88.3186	15.9322	NA	57.3564	995.6	0	15.6846	11.8261	0	0	0	0	0	0	0	0	0	0	0	0	0	0
GPT-100	30. Sep 22	0.86	24.2	0.158	1.377	FALSE	FALSE	TRUE	GPT100-02-500mL-30Sept22-spiked-ED	15.7455	14.1962	3.10538	1.465	12.015	81.8064	15.9524	NA	86.665	1006.61	0.00122222	15.7455	11.6817	0.00066608	0	0	0	0	0	0	1153.85	0	0	0	0	0	0
GPT-101	04. Oct 22	0.03	15.83	0.007	1.106	TRUE	TRUE	TRUE	GPT101-02-500mL-4Oct22-spiked-ED	15.261	15.0695	4.35611	9.62	13.9031	80.7564	15.3767	NA	94.5978	1017.52	0	15.261	11.3925	0	0	0	0	0	0	0	NA	NA	NA	NA	NA	NA	NA
GPT-102	07. Oct 22	0.88	24.07	0.246	1.452	FALSE	FALSE	TRUE	GPT102-02-500mL-7Oct22-spiked-ED	15.2547	9.35089	4.62937	3.9	13.2372	74.0597	15.439	NA	113.321	1017.62	0	15.2547	11.1761	0.00191424	0	0	0	0	0	0	3125	0	0	0	0	0	0
GPT-103	11. Oct 22	0.4	13.98	0.06	0.988	FALSE	FALSE	TRUE	GPT103-02-500mL-11Oct22-spiked-ED	NA	NA	NA	1.245	11.4072	79.1739	14.7422	NA	83.7556	1023.06	0.000444	14.7422	10.8883	0.00229299	0	0	0	0	0	0	1451.61	0	0	0	0	0	0
GPT-104	14. Oct 22	1.68	26.79	0.396	1.397	FALSE	FALSE	TRUE	GPT104-02-500mL-14Oct22-spiked-ED	14.6	NA	NA	0.957	13.1842	89.1064	NA	NA	50.5222	1009.87	0.0143333	14.6	10.6739	0.00698603	0	0.000998	0	0	0	0	10294.1	0	1470.59	0	0	0	0
GPT-105	17. Oct 22	2.5	31.86	0.448	1.567	FALSE	FALSE	TRUE	GPT105-02-500mL-17Oct22-spiked-ED	14.6	NA	NA	0.9535	15.0728	87.6808	NA	NA	53.8083	1019.25	0.0339444	14.6	10.4603	0.02433	0.00088152	0.00114598	0	0	0	0.00088152	49285.7	1785.71	2321.43	0	0	0	1785.71
GPT-106	19. Oct 22	3.66	34.94	0.486	1.522	FALSE	FALSE	TRUE	GPT106-02-500mL-19Oct22-spiked-ED	14.2355	17.9153	0.424982	2.485	10.3781	76.1258	NA	NA	104.182	1026.99	0	14.2355	10.3183	0.0119552	0.00136199	0.00060533	0	0	0	0	6929.82	789.474	350.877	0	0	0	0
GPT-107	21. Oct 22	3.37	28.67	0.338	1.364	FALSE	FALSE	TRUE	GPT107-02-500mL-21Oct22-spiked-ED	13.8152	17.3623	1.72463	2.13	12.6233	90.9414	NA	NA	51.2086	1007.95	0.00127778	13.8152	10.1775	0.0115044	0	0	0	0	0	0	NA	NA	NA	NA	NA	NA	NA
GPT-108	25. Oct 22	2.89	32.78	0.465	1.673	FALSE	FALSE	TRUE	GPT108-02-500mL-25Oct22-spiked-ED	13.9697	20.467	0.0652583	1.8545	13.3183	86.8961	NA	NA	49.2244	1011.58	0.0045	13.9697	9.89806	0.0138351	0	0.00164146	0	0	0.00152421	0	13720.9	0	1627.91	0	0	1511.63	0
GPT-109	28. Oct 22	2.6	31.06	0.512	1.477	FALSE	FALSE	TRUE	GPT109-02-500mL-28Oct22-spiked-ED	13.911	20.36	0.0652736	1.435	17.0967	81.6531	NA	NA	68.3667	1016.09	0	13.911	9.69111	0.00789266	0.00197317	0	0	0	0	0	3333.33	833.333	0	0	0	0	0
GPT-110	01. Nov 22	1.41	20.36	0.007	1.325	FALSE	FALSE	TRUE	GPT110-02-500mL-01Nov22-spiked-ED	13.7945	19.2014	2.65241	2.825	14.2883	77.5294	NA	NA	46.2458	1011.85	5.56e-05	13.7945	9.42	0	0	0	0	0	0	0	0	0	0	0	0	0	0
GPT-111	04. Nov 22	1.68	35.18	0.504	1.832	FALSE	FALSE	TRUE	GPT111-02-500mL-04Nov22-spiked-ED	13.291	20.5894	0.0672542	0.9295	10.3611	85.3386	NA	NA	36.1294	1003.26	0.00816667	13.291	9.22083	0.00417849	0.00144442	0.00072221	0	0	0	0	3932.04	1359.22	679.612	0	0	0	0
GPT-112	09. Nov 22	2.3	37.08	0.558	1.853	FALSE	FALSE	TRUE	GPT112-02-500mL-09Nov22-spiked-ED	13.1112	21.4414	0.0675583	0.7815	12.9833	77.3431	NA	NA	41.9989	1005.26	0.0150556	13.1112	8.89944	0.00300244	0.00150122	0.00065678	0	0.00037531	0	0	3265.31	1632.65	714.286	0	408.163	0	0
GPT-113	11. Nov 22	1.7	26.57	0.361	1.258	FALSE	FALSE	TRUE	GPT113-02-500mL-11Nov22-spiked-ED	12.9809	21.4498	0.0680042	0.7195	12.3164	83.5828	NA	NA	9.13972	1025.24	0	12.9809	8.775	0.00247525	0.00160891	0.00123762	0	0	0	0	2500	1625	1250	0	0	0	0
GPT-114	15. Nov 22	3.35	39.17	0.641	1.81	FALSE	FALSE	TRUE	GPT114-02-500mL-15Nov22-spiked-ED	12.049	21.1153	0.826946	0.999	8.00694	90.7467	12.4397	0.324068	7.94222	1008.67	0	12.049	8.53472	0.00460014	0.00106157	0.00159236	0	0	0	0	8125	1875	2812.5	0	0	0	0
GPT-115	18. Nov 22	3.98	40.93	0.682	1.909	FALSE	FALSE	TRUE	GPT115-02-500mL-18Nov22-spiked-ED	10.9425	21.0677	0.763681	0.598	3.35861	73.5097	11.1343	0.573722	51.94	1008.65	0.00411111	10.9425	8.36333	0.00792802	0.00374132	0.00124711	0	0.0004454	0	0	4450	2100	700	0	250	0	0
GPT-116	22. Nov 22	4.69	40.65	0.85	1.87	FALSE	FALSE	TRUE	GPT116-02-500mL-22Nov22-spiked-ED	9.68228	20.9032	1.26104	0.502	0.831944	89.9417	9.79249	0.190847	9.59694	998.038	0.000833	9.68228	8.14861	0.00563019	0.00721059	0.00128408	0	0	0.00088898	0	4672.13	5983.61	1065.57	0	0	737.705	0
GPT-117	25. Nov 22	4.83	36.64	0.686	1.616	FALSE	FALSE	TRUE	GPT117-02-500mL-25Nov22-spiked-ED	9.05297	21.0933	0.320371	0.4595	6.03556	93.9333	9.13365	0.106292	13.4822	1014.47	0.0113333	9.05297	7.99944	0.00514905	0.00460705	0	0	0	0	0	3958.33	3541.67	0	0	0	0	0
GPT-118	29. Nov 22	5.16	35.61	0.613	1.41	FALSE	FALSE	TRUE	GPT118-02-500mL-29Nov22-spiked-ED	8.23701	20.9651	1.73995	0.6905	4.49472	89.6131	8.44367	0.129831	9.88917	1018.87	5.56e-05	8.23701	7.81833	0.00528278	0.00828672	0.00072509	0	0	0	0	3750	5882.35	514.706	0	0	0	0
GPT-119	02. Dec 22	7.55	41.75	0.71	1.545	FALSE	FALSE	TRUE	GPT119-02-500mL-02Dec22-spiked-ED	7.71759	20.199	3.2743	0.542	3.35861	87.095	8.29821	0.0923699	12.8272	1027.81	0.00822222	7.71759	7.6975	0.00469619	0.00700816	0.00122824	0	0	0	0	3963.41	5914.63	1036.59	0	0	0	0
GPT-120	06. Dec 22	6.32	36.13	0.713	1.252	FALSE	FALSE	TRUE	GPT120-02-500mL-06Dec22-spiked-ED	7.44921	20.2546	2.43165	0.299	2.98111	91.3472	7.42772	0.00177778	8.38111	1014.48	0.0128889	7.44921	7.55889	0.00354072	0.00623841	0.00160175	0	0	0	0	2307.69	4065.93	1043.96	0	0	0	0
GPT-121	08. Dec 22	3.34	18.21	0.332	0.73	FALSE	FALSE	TRUE	GPT121-02-500mL-08Dec22-spiked-ED	5.93549	20.0463	3.93419	0.353	0.0827778	90.7175	6.51168	0.0962011	21.1114	1004.42	0.0111111	5.93549	7.49972	0.00613176	0.00269199	0.00104689	0	0.00044867	0	0	2515.34	1104.29	429.448	0	184.049	0	0
GPT-122	13. Dec 22	3.49	21.15	0.451	0.791	FALSE	FALSE	TRUE	GPT122-02-500mL-13Dec22-spiked-ED	4.41477	16.6385	5.26218	0.5545	-2.12972	85.2264	4.61575	0.0124022	17.8181	1009.39	5.56e-05	4.41477	7.38472	0.00737513	0.00368756	0.00089396	0	0	0	0.00067047	5593.22	2796.61	677.966	0	0	0	508.475
GPT-123	16. Dec 22	8.52	32.77	0.54	1.099	FALSE	FALSE	TRUE	GPT123-02-500mL-16Dec22-spiked-ED	3.7991	17.1033	4.48036	0.553	-0.343889	92.2103	4.48289	0.0881667	2.25139	1015.31	0.00716667	3.7991	7.33944	0.00477979	0.00364174	0.00068283	0	0	0	0	2876.71	2191.78	410.959	0	0	0	0
GPT-124	20. Dec 22	4.15	27	0.674	0.835	FALSE	FALSE	TRUE	GPT124-02-500mL-20Dec22-spiked-ED	6.78427	19.2028	2.32744	0.4245	8.39361	92.8872	6.8252	-0.135307	9.135	1008.45	0.00805556	6.78427	7.3075	0.0047089	0.0031036	0.00192637	0	0.00042808	0.0005351	0	2972.97	1959.46	1216.22	0	270.27	337.838	0
GPT-125	22. Dec 22	3.93	21.14	0.566	0.71	FALSE	FALSE	TRUE	GPT125-02-500mL-22Dec22-spiked-ED	6.71648	19.3845	1.47653	0.836	6.99222	92.1425	6.69153	0.00757062	13.4675	1000.91	0.0104444	6.71648	7.30389	0.00441696	0.00154594	0.00132509	0	0	0	0	2173.91	760.87	652.174	0	0	0	0
GPT-126	31. Dec 22	5	27.25	0.666	0.79	FALSE	FALSE	TRUE	GPT126-02-500mL-31Dec22-spiked-ED	7.14379	19.4335	0.514501	0.611	11.8375	89.5522	7.10413	-0.142402	6.72444	1000.34	0.0577778	7.14379	7.39194	0.00868455	0.00191571	0.00166028	0	0.00153257	0.00166028	0.000894	5762.71	1271.19	1101.69	0	1016.95	1101.69	593.22
GPT-127	03. Jan 23	8.56	37.9	0.859	1.057	FALSE	FALSE	TRUE	GPT127-02-500mL-3Jan23-spiked-ED	7.18252	19.0653	0.548501	0.5865	5.22278	82.9322	7.29933	-5.56e-05	28.3781	1022.76	0	7.18252	7.45778	0.00469694	0.00134198	0.00156565	0	0.00156565	0.00178931	0	2234.04	638.298	744.681	0	744.681	851.064	0
GPT-128	06. Jan 23	21.01	44.55	0.889	1.198	FALSE	FALSE	TRUE	GPT128-02-500mL-6Jan23-spiked-ED	7.14167	17.9701	4.13613	0.6535	7.55639	89.1108	7.16528	0.142416	14.44	1012.33	0.0373333	7.14167	7.54056	0.00826446	0	0.00146924	0	0	0	0.0020202	6818.18	0	1212.12	0	0	0	1666.67
GPT-129	10. Jan 23	10.38	35.02	0.686	1.035	FALSE	FALSE	TRUE	GPT129-02-500mL-10Jan23-spiked-ED	7.0027	18.9278	1.42209	0.4805	5.92667	89.3319	6.99954	0.159422	13.4917	1009.95	0.012	7.0027	7.67611	0.0148951	0.00225683	0.00315956	0	0.0013541	0.00180546	0.00203114	4782.61	724.638	1014.49	0	434.783	579.71	652.174
GPT-130	13. Jan 23	8.59	32.79	0.481	0.943	FALSE	FALSE	TRUE	GPT130-02-500mL-13Jan23-spiked-ED	6.80591	19.685	0.665899	0.582	7.51722	84.8825	6.77792	-0.0591573	10.2756	997.257	0.0303889	6.80591	7.79472	0.0185836	0.00200904	0.00301356	0	0.00200904	0.00351582	0	9736.84	1052.63	1578.95	0	1052.63	1842.11	0
GPT-131	17. Jan 23	19.72	36.84	0.446	0.985	FALSE	FALSE	TRUE	GPT131-02-500mL-17Jan23-spiked-ED	6.20916	20.654	0.817512	0.7185	2.3925	87.1758	6.40344	0.0613889	31.7139	980.224	0.0292778	6.20916	7.97417	0.0073616	0.00117786	0	0	0	0	0	4807.69	769.231	0	0	0	0	0
GPT-132	20. Jan 23	10.25	31.83	0.353	0.844	FALSE	FALSE	TRUE	GPT132-02-500mL-20Jan23-spiked-ED	6.15888	21.6626	0.723907	0.6295	1.34972	91.9828	6.29017	0.141955	11.6439	1014.92	0.006	6.15888	8.1225	0.0107945	0	0.00172712	0.00086356	0.00230282	0	0	16304.3	0	2608.7	1304.35	3478.26	0	0
GPT-133	24. Jan 23	33.75	44.29	0.613	1.222	FALSE	FALSE	TRUE	GPT133-02-500mL-24Jan23-spiked-ED	5.17544	18.0018	5.24896	0.859	2.15778	76.8322	5.2257	-0.0501676	16.7806	1039.24	0	5.17544	8.33667	0.00669678	0	0.00155739	0.00155739	0	0	0	4886.36	0	1136.36	1136.36	0	0	0
GPT-134	26. Jan 23	16.45	38.21	0.424	0.974	FALSE	FALSE	FALSE	NA	5.29663	20.4259	4.03704	0.498	2.15361	93.2208	5.50921	0.0674719	14.1789	1021.93	0.00244444	5.29663	8.45028	NA	NA	NA	NA	NA	NA	NA	NA	NA	NA	NA	NA	NA	NA
GPT-135	31. Jan 23	16.93	36.36	0.457	0.958	FALSE	FALSE	TRUE	GPT135-02-500mL-31Jan23-spiked-ED	5.1334	20.2658	2.68897	0.258	4.96333	85.1869	5.19614	-0.0529545	11.1428	1009.35	0.0376667	5.1334	8.74917	0.00800866	0.00140693	0.00162338	0	0.00162338	0.00097403	0	7254.9	1274.51	1470.59	0	1470.59	882.353	0
GPT-136	03. Feb 23	16.71	37.63	0.481	0.921	FALSE	FALSE	TRUE	GPT136-02-500mL-03Feb23-spiked-ED	5.19771	19.1077	3.82746	0.7895	6.32389	85.4531	5.17101	-0.0828652	14.9967	1013.68	0.0345556	5.19771	8.93806	0.00816434	0.00144851	0.00184356	0	0.00105346	0.00105346	0	6888.89	1222.22	1555.56	0	888.889	888.889	0
GPT-137	07. Feb 23	25.92	37.29	0.618	1.031	FALSE	FALSE	TRUE	GPT137-02-500mL-07Feb23-spiked-ED	5.00156	18.9722	4.24502	0.2185	1.54472	78.3603	4.87983	-0.135222	75.545	1039.99	0	5.00156	9.19861	0.00695118	0.00193986	0.00113159	0	0	0	0	5119.05	1428.57	833.333	0	0	0	0
GPT-138	10. Feb 23	13.28	29.51	0.42	0.728	FALSE	FALSE	TRUE	GPT138-02-500mL-10Feb23-spiked-ED	4.41659	20.4585	3.16339	1.345	5.52833	85.8789	4.41551	-0.250112	27.3653	1028.42	0.00138889	4.41659	9.39944	0.00368947	0.00153728	0.00061491	0	0.00122982	0	0	1764.71	735.294	294.118	0	588.235	0	0
GPT-139	15. Feb 23	17.55	35.42	0.461	0.79	FALSE	FALSE	TRUE	GPT139-02-500mL-15Feb23-spiked-ED	4.70131	19.6691	2.39328	0.64	2.86472	93.9061	5.03392	0.00859649	31.0214	1024.64	5.56e-05	4.70131	9.74278	0.00357739	0.00119246	0.00095397	0	0	0	0	2419.35	806.452	645.161	0	0	0	0
GPT-140	17. Feb 23	10.83	20.63	0.448	0.723	FALSE	FALSE	TRUE	GPT140-02-500mL-17Feb23-spiked-ED	4.47419	20.2715	2.08836	3.279	8.53611	87.1289	4.81278	-0.235722	14.4686	1008.26	0.0696111	4.47419	9.8825	0.00271493	0	0	0	0	0	0	NA	NA	NA	NA	NA	NA	NA
GPT-141	21. Feb 23	9.95	18.41	0.247	0.387	FALSE	FALSE	TRUE	GPT141-02-500mL-21Feb23-spiked-ED	4.97931	19.8509	3.7713	3.01	7.73861	80.5353	5.27828	0.165333	77.4972	1013.23	5.56e-05	4.97931	10.1653	0.00223033	0	0	0	0	0	0	2391.3	0	0	0	0	0	0
GPT-142	24. Feb 23	10.59	22.13	0.305	0.5	FALSE	FALSE	TRUE	GPT142-02-500mL-24Feb23-spiked-ED	4.95633	19.372	3.49368	1.98	4.74806	82.1461	5.27617	0.0471667	49.3192	998.177	0.0318333	4.95633	10.3797	0	0	0	0	0	0	0	0	0	0	0	0	0	0
GPT-143	28. Feb 23	19.08	31.67	0.342	0.619	FALSE	FALSE	TRUE	GPT143-02-500mL-28Feb23-spiked-ED	4.72237	17.829	5.80547	1.51	5.645	69.7603	5.08642	0.105251	120.829	1030.91	0	4.72237	10.6683	0.00096931	0	0	0	0	0	0	NA	NA	NA	NA	NA	NA	NA
GPT-144	03. Mar 23	9.05	17.05	0.197	0.191	FALSE	FALSE	TRUE	GPT144-02-500mL-03Mar23-spiked-ED	4.6146	18.0485	5.36467	4.66	3.51972	85.53	4.93663	0.0390361	68.6147	1021.11	0	4.6146	10.8861	0	0	0	0	0	0	0	NA	NA	NA	NA	NA	NA	NA
GPT-145	07. Mar 23	2.14	5.21	0.118	0.274	FALSE	FALSE	TRUE	GPT145-02-500mL-07Mar23-spiked-ED	4.5014	19.0418	5.04788	5.67	2.10444	73.615	4.81905	-0.284226	101.675	989.313	0.00888889	4.5014	11.1778	0	0	0	0	0	0	0	NA	NA	NA	NA	NA	NA	NA
GPT-146	10. Mar 23	10.61	19.99	0.189	0.135	FALSE	FALSE	TRUE	GPT146-02-500mL-10Mar23-spiked-ED	3.80049	18.7556	4.89427	3.4	1.48139	79.6911	4.21715	0.400168	27.6414	992.174	0.000833	3.80049	11.3972	0	0	0	0.00109493	0	0	0	NA	NA	NA	NA	NA	NA	NA
GPT-147	14. Mar 23	2.05	3.43	0.124	0.296	FALSE	FALSE	TRUE	GPT147-02-500mL-14Mar23-spiked-ED	4.58643	19.5429	4.11886	7.52	6.05139	76.1772	4.917	0.082	65.9256	991.051	0.0334444	4.58643	11.6908	0	0	0	0	0	0	0	0	0	0	0	0	0	0
GPT-148	16. Mar 23	7.43	9.46	0.16	0.115	FALSE	FALSE	TRUE	GPT148-02-500mL-16Mar23-spiked-ED	4.56537	19.3521	3.82751	1.27	5.13361	59.0758	4.85581	0.285698	86.1856	1016.17	0	4.56537	11.8375	0	0	0	0.00056043	0	0	0	0	0	0	1428.57	0	0	0
GPT-149	20. Mar 23	2	3.76	0.102	0.066	FALSE	FALSE	TRUE	GPT149-02-500mL-20Mar23-spiked-ED	5.0826	19.0615	3.6795	1.0225	7.23944	89.9581	5.38111	0.226889	29.2478	1014.57	0.0106667	5.0826	12.1314	0	0	0	0	0	0	0	NA	NA	NA	NA	NA	NA	NA
GPT-150	24. Mar 23	0.49	5.39	0.076	0.234	FALSE	FALSE	TRUE	GPT150-02-500mL-24Mar23-spiked-ED	5.18081	19.2237	3.81527	6.445	10.7917	76.9858	5.504	0.268389	124.161	996.234	0.0256667	5.18081	12.4247	0	0	0	0	0	0	0	NA	NA	NA	NA	NA	NA	NA
GPT-151	28. Mar 23	22.4	18.69	0.271	0.222	FALSE	FALSE	TRUE	GPT151-02-500mL-28Mar23-spiked-ED	6.00727	18.1109	5.67164	1.125	4.22833	68.5347	6.20056	0.149435	138.498	1020.35	0	6.00727	12.7178	0	0	0	0.00043221	0	0	0	NA	NA	NA	NA	NA	NA	NA
GPT-152	31. Mar 23	1.82	6.93	0.076	0.131	FALSE	FALSE	TRUE	GPT152-02-500mL-31Mar23-spiked-ED	6.29646	17.825	6.08686	0.535	10.2439	89.9578	6.72838	0.191006	72.1078	995.257	0.0220556	6.29646	12.9369	0	0	0	0.00027886	0	0	0	NA	NA	NA	NA	NA	NA	NA
GPT-153	04. Apr 23	7.23	11.42	0.135	0.205	FALSE	FALSE	TRUE	GPT153-02-500mL-4Apr23-spiked-ED	6.68305	15.975	6.70509	0.455	4.56806	55.2742	6.81292	-0.0538202	186.241	1028.11	0	6.68305	13.2283	0	0	0	0.00068729	0	0	0	0	0	0	5384.62	0	0	0
GPT-154	06. Apr 23	12.91	16.3	0.201	0.303	FALSE	FALSE	TRUE	GPT154-02-500mL-6Apr23-spiked-ED	7.11945	15.9835	7.428	0.48	6.735	58.7414	7.30944	0.0413889	227.755	1018.09	0	7.11945	13.3736	0	0	0	0.00049162	0	0	0	0	0	0	4500	0	0	0
GPT-155	11. Apr 23	2.72	15.66	0.143	0.498	FALSE	FALSE	TRUE	GPT155-02-500mL-11Apr23-spiked-ED	6.23607	17.2205	8.16839	0.6105	7.43639	86.1403	6.63311	-0.0714444	69.6231	1006.63	0.0814444	6.23607	13.7347	0	0	0	0	0	0	0	NA	NA	NA	NA	NA	NA	NA
GPT-156	12. Apr 23	6.42	18.95	0.198	0.599	FALSE	FALSE	TRUE	GPT156-02-500mL-12Apr23-spiked-ED	6.19151	18.1169	8.14691	0.224	7.47722	81.2997	6.50039	0.1055	89.4839	999.938	0.0416111	6.19151	13.8064	0	0	0	0.00021746	0	0	0	0	0	0	1111.11	0	0	0
GPT-157	14. Apr 23	12.72	21.98	0.247	0.523	FALSE	FALSE	TRUE	GPT157-02-500mL-14Apr23-spiked-ED	6.81814	18.1783	8.16267	0.433	7.545	82.8517	7.196	0.0329444	135.351	1010.46	0.0108333	6.81814	13.9494	0	0	0	0.00040929	0	0	0	0	0	0	1176.47	0	0	0
GPT-158	18. Apr 23	6.56	13.05	0.129	0.17	FALSE	FALSE	TRUE	GPT158-02-500mL-18Apr23-spiked-ED	8.1625	14.9185	7.45391	1.65	8.12278	65.0308	8.32172	0.0593284	183.271	1031.57	0	8.1625	14.2333	0	0	0	0.00035273	0	0	0	0	0	0	1666.67	0	0	0
GPT-159	21. Apr 23	6.03	15.18	0.172	0.161	FALSE	FALSE	TRUE	GPT159-02-500mL-21Apr23-spiked-ED	9.21769	13.2085	7.82261	2.433	10.6172	65.4081	9.61643	0.0495918	259.776	1018.39	0	9.21769	14.4436	0	0	0	0	0	0	0	0	0	0	0	0	0	0
GPT-160	25. Apr 23	0.49	13.73	0.085	0.072	FALSE	FALSE	TRUE	GPT160-02-500mL-25Apr23-spiked-ED	8.89427	14.0398	7.80019	1.16	6.04528	72.3383	9.05734	-0.106392	148.874	1007.38	0.00772222	8.89427	14.7206	0	0	0	0	0	0	0	0	0	0	0	0	0	0
GPT-161	28. Apr 23	2.06	13.85	0.092	0.106	FALSE	FALSE	TRUE	GPT161-02-500mL-28Apr23-spiked-ED	9.40854	13.8718	6.83852	0.9345	8.52056	69.8072	9.47678	0.162222	195.023	1013.63	0.00911111	9.40854	14.925	0	0	0	0.00012972	0	0	0	0	0	0	833.333	0	0	0
GPT-162	02. May 23	1.25	14.61	0.106	0.079	FALSE	FALSE	TRUE	GPT162-02-500mL-02May23-spiked-ED	10.1262	12.8545	6.98502	1.33	8.1475	62.3283	10.3946	0.130473	218.718	1021.95	0.000722	10.1262	15.1917	0	0	0	0.00034305	0	0	0	NA	NA	NA	NA	NA	NA	NA
GPT-163	05. May 23	0.33	16.59	0.092	0.126	FALSE	FALSE	TRUE	GPT163-02-500mL-05May23-spiked-ED	10.4489	12.5268	6.23747	2.305	8.19611	78.3236	10.5491	0.798828	197.389	1019.6	0.0217778	10.4489	15.3869	0	0	0	0.00052798	0	0	0	0	0	0	4230.77	0	0	0
GPT-164	09. May 23	1.25	22.08	0.206	0.239	FALSE	FALSE	TRUE	GPT164-02-500mL-09May23-spiked-ED	10.2009	12.6513	7.24854	0.5665	15.3692	47.7022	10.535	0.0396045	296.777	1013.61	0	10.2009	15.6394	0	0	0	0.00091422	0	0	0	NA	NA	NA	NA	NA	NA	NA
Parameters	Description	Notes
Sample title		GPT (Geomar Pier Time-series) = KF (Kiel Fjord Time-series)
date	Date of sampling
NO3*		μmol/L, analyzed colorimetrically using a continuous flow analyzer
Silicate*		μmol/L, analyzed colorimetrically using a continuous flow analyzer
NO2*		μmol/L, analyzed colorimetrically using a continuous flow analyzer
PO4*		μmol/L, analyzed colorimetrically using a continuous flow analyzer
Amplicon_data_available
Amplicon_data_filename	Name of the raw sequencing file associated with each sample amplicon sequencing	https://doi.org/10.6084/m9.figshare.c.7869515
Temp	Water temperature	provided by KIMOCC (Kiel Marine Organism Culture Centre)
salinity*		provided by KIMOCC (Kiel Marine Organism Culture Centre)
OX[ml/l]*	oxygen	provided by KIMOCC (Kiel Marine Organism Culture Centre)
Chl*	Chlorophyll (μg/L)
t	air temparature	provided by GEOMAR weather team
rh	Relative humidity	provided by GEOMAR weather team
sst	Sea surface temperature	provided by GEOMAR weather team
sealevel		provided by GEOMAR weather team
sol*	Incoming solar radiation in W/m2	provided by GEOMAR weather team
p*	Pressure reduced to NN	provided by GEOMAR weather team
rrds*	Rain rate from ship rain gauge	provided by GEOMAR weather team
temp.plus.sst*	Full water temperature data	temperature data compiled from KIMOCC data, GEOMAR weather team data, and our measurements for two dates. this temperature data was used for our statistical analysis
daylength*		daylength calculated by R tool "suncalc"
rel_X	relative abundance of each ASV
abs_X	estimated cell abundance of each ASV
*: used in correlation analysis

## Sheet: S Data 2
Supplementary Data 2: Metagenomes and metadata utilized in this manuscript. Aggregated across multiple published papers (referenced in the main text, with accession numbers and Bioprojected cited here), as well as the new metagenomes first reported here.
Run	BioProject	BioSample	Collection_Date	Ammonium	Chlorophyll	DOC	Nitrate	Phosphate	Salinity	Silicate	Temperature	Depth (m)	Size Fraction	Latitude	Longitude	Nitrosococcaceae_total_reads	Nitrosomonadaceae_total_reads	Nitrosopumilus_total_reads	Nitrospinaceae_total_reads	Nitrospiraceae_total_reads	Total Prokaryotic Reads	Nitrosococcaceae_relative_proportion	Nitrosomonadaceae_relative_proportion	Nitrosopumilus_relative_proportion	Nitrospinaceae_relative_proportion	Nitrospiraceae_relative_proportion
ERR2206754	PRJEB22997	SAMEA104408595	2014-06-09	0.36	2.63	198	0	0.01	6.744	4.19	11.261	1.42	>0.2	57.3057	20.0766	3	24	0	13	1	69292	4.3295e-05	0.00034636	0	0.000187612	1.44317e-05
ERR2206763	PRJEB22997	SAMEA104408604	2014-06-07	0.61	1.13	318	0.05	0.09	10.28	5.14	14.955	1.749	>0.2	54.2821	11.568	1	45	2	1	1	55130	1.81389e-05	0.000816252	3.62779e-05	1.81389e-05	1.81389e-05
ERR2206751	PRJEB22997	SAMEA104408592	2014-06-05	0.05	1.08	158	0	0.04	28.05	0.36	15.083	1.762	>0.2	58.1323	10	3	45	0	1	0	48683	6.16232e-05	0.000924347	0	2.05411e-05	0
ERR2206757	PRJEB22997	SAMEA104408598	2014-06-12	0.22	5.22	404	7085	0.1	2.442	9.38	10.684	1.769	>0.2	65.446	23.2973	2	26	30	1	1	26399	7.57604e-05	0.000984886	0.00113641	3.78802e-05	3.78802e-05
ERR2206772	PRJEB22997	SAMEA104408616	2014-06-16	0.56	1.89	190	0	0.17	6.742	14.73	11.752	1.909	>0.2	58.5849	18.2327	1	45	3	0	1	46940	2.13038e-05	0.000958671	6.39114e-05	0	2.13038e-05
ERR2206775	PRJEB22997	SAMEA104408613	2014-06-10	0.33	1.07	325	0	0.06	5.456	3.22	9.999	2.362	>0.2	61.7829	19.2952	1	14	11	16	1	39540	2.52908e-05	0.000354072	0.000278199	0.000404654	2.52908e-05
ERR2206766	PRJEB22997	SAMEA104408607	2014-06-04	0.4	1.22	334	0.05	0.15	8.325	0.7	12.895	2.794	>0.2	54.6979	12.7047	3	43	3	1	2	47451	6.32231e-05	0.000906198	6.32231e-05	2.10744e-05	4.21487e-05
ERR2206760	PRJEB22997	SAMEA104408601	2014-06-06	0.22	2.01	266	0	0.08	14.526	0.45	14.556	2.863	>0.2	56.867	11.4339	0	93	4	2	2	86410	0	0.00107626	4.62909e-05	2.31455e-05	2.31455e-05
ERR2206778	PRJEB22997	SAMEA104408619	2014-06-17	0.27	2.63	377	0	0.14	7.05	9	12.367	2.961	>0.2	57.1162	17.6642	2	11	1	1	1	30610	6.53381e-05	0.00035936	3.26691e-05	3.26691e-05	3.26691e-05
ERR2206769	PRJEB22997	SAMEA104408610	2014-06-08	0.41	0.81	319	0	0.22	7.577	8.95	14.02	2.999	>0.2	55.5659	16.3665	0	51	0	2	0	75122	0	0.000678896	0	2.66234e-05	0
ERR2206794	PRJEB22997	SAMEA104408692	2014-10-23	NA	NA	NA	NA	NA	16.276	NA	16.551	10	0.2-3	54.5381	10.0478	15	78	1	11	0	24529	0.000611521	0.00317991	4.07681e-05	0.000448449	0
ERR2206793	PRJEB22997	SAMEA104408691	2014-10-23	NA	NA	NA	NA	NA	16.276	NA	16.551	10	3	54.5381	10.0478	0	1	0	0	0	6866	0	0.000145645	0	0	0
ERR2206761	PRJEB22997	SAMEA104408602	2014-06-06	0.22	2.38	233	0	0.09	17.613	0.45	13.316	11.444	>0.2	56.867	11.4339	0	69	8	6	0	79437	0	0.000868613	0.000100709	7.55316e-05	0
ERR2206767	PRJEB22997	SAMEA104408608	2014-06-04	0.59	1.86	267	0.22	0.28	14.969	9.92	9.577	12.707	>0.2	54.6979	12.7047	1	19	26	25	0	26298	3.80257e-05	0.000722488	0.000988668	0.000950643	0
ERR2206764	PRJEB22997	SAMEA104408605	2014-06-07	0.52	2.33	272	0	0.09	14.676	4.45	12.168	16.251	>0.2	54.2821	11.568	3	73	15	8	0	46319	6.47682e-05	0.00157603	0.000323841	0.000172715	0
ERR2206768	PRJEB22997	SAMEA104408609	2014-06-04	0.33	1.37	268	1	0.47	16.415	12.9	9.026	19.302	>0.2	54.6979	12.7047	7	62	121	22	0	33916	0.000206392	0.00182805	0.00356764	0.000648661	0
ERR2206762	PRJEB22997	SAMEA104408603	2014-06-06	0.32	2.26	104	5.9	0.62	31.943	0.46	6.728	20.763	>0.2	56.867	11.4339	4	47	838	192	0	85221	4.69368e-05	0.000551507	0.00983326	0.00225297	0
ERR2206765	PRJEB22997	SAMEA104408606	2014-06-07	1.11	1.61	242	1.46	0.43	20.323	5.1	8.292	22.648	>0.2	54.2821	11.568	3	57	111	15	1	18471	0.000162417	0.00308592	0.00600942	0.000812084	5.41389e-05
ERR2206796	PRJEB22997	SAMEA104408694	2014-10-23	NA	NA	NA	NA	NA	25.082	NA	13.181	25	0.2-3	54.5381	10.0478	8	12	32	9	0	29677	0.000269569	0.000404354	0.00107828	0.000303265	0
ERR2206795	PRJEB22997	SAMEA104408693	2014-10-23	NA	NA	NA	NA	NA	25.082	NA	13.181	25	3	54.5381	10.0478	2	6	3	2	0	19704	0.000101502	0.000304507	0.000152253	0.000101502	0
ERR2206770	PRJEB22997	SAMEA104408611	2014-06-08	0.41	1.03	258	0.02	0.31	7.661	9.43	8.437	30.27	>0.2	55.5659	16.3665	0	23	4	17	2	42977	0	0.00053517	9.3073e-05	0.00039556	4.65365e-05
ERR2206776	PRJEB22997	SAMEA104408614	2014-06-10	0.28	1.33	182	0.07	0.05	5.462	3.53	5.01	33.872	>0.2	61.7829	19.2952	3	44	77	49	3	52957	5.66497e-05	0.000830863	0.00145401	0.000925279	5.66497e-05
ERR2206758	PRJEB22997	SAMEA104408599	2014-06-12	0.34	0.57	361	7015	0.02	3.04	33.39	1.7	42.3	>0.2	65.446	23.2973	8	183	425	11	10	47472	0.00016852	0.0038549	0.00895265	0.000231716	0.00021065
ERR2206777	PRJEB22997	SAMEA104408615	2014-06-10	0.94	0.98	312	2.66	0.59	5.566	8.05	2.548	55.767	>0.2	61.7829	19.2952	5	163	1152	87	5	56150	8.90472e-05	0.00290294	0.0205165	0.00154942	8.90472e-05
ERR2206779	PRJEB22997	SAMEA104408620	2014-06-17	0.94	0.07	319	0.11	0.86	7.304	9.66	4.14	55.857	>0.2	57.1162	17.6642	2	81	1052	252	0	39757	5.03056e-05	0.00203738	0.0264607	0.00633851	0
ERR2206773	PRJEB22997	SAMEA104408617	2014-06-16	0.6	0.07	142	0.78	0.93	7.248	12.41	3.484	60.549	>0.2	58.5849	18.2327	5	8	16	50	6	29299	0.000170654	0.000273047	0.000546094	0.00170654	0.000204785
ERR2206755	PRJEB22997	SAMEA104408596	2014-06-09	0.34	1.56	264	0	0.59	7.226	5.45	3.106	65.384	>0.2	57.3057	20.0766	0	14	3	4	1	26772	0	0.000522934	0.000112057	0.00014941	3.73525e-05
ERR2206771	PRJEB22997	SAMEA104408612	2014-06-08	1.64	0.11	248	6.31	2.88	15.73	47.12	6.827	66.629	>0.2	55.5659	16.3665	13	115	1839	423	4	59679	0.000217832	0.00192698	0.0308149	0.00708792	6.70253e-05
ERR2206774	PRJEB22997	SAMEA104408618	2014-06-16	3.37	0.11	176	0.87	3.3	9.221	46.68	4.772	76.534	>0.2	58.5849	18.2327	8	21	1132	167	2	139453	5.7367e-05	0.000150588	0.00811743	0.00119754	1.43417e-05
ERR2206759	PRJEB22997	SAMEA104408600	2014-06-12	0.22	0.59	336	4135	0.02	3.146	31.92	1.643	78.745	>0.2	65.446	23.2973	15	204	613	28	23	46998	0.000319163	0.00434061	0.0130431	0.00059577	0.000489383
ERR2206752	PRJEB22997	SAMEA104408593	2014-06-05	0.16	0.02	65	7.82	0.51	34.914	3.5	6.764	80.121	>0.2	58.1323	10	18	162	3054	397	3	60853	0.000295795	0.00266215	0.0501865	0.00652392	4.92991e-05
ERR2206780	PRJEB22997	SAMEA104408621	2014-06-17	0.08	0.21	289	5.85	2.95	8.902	5.74	4.718	85.673	>0.2	57.1162	17.6642	2	81	1255	288	3	45756	4.37101e-05	0.00177026	0.0274281	0.00629426	6.55652e-05
ERR2206798	PRJEB22997	SAMEA104408696	2014-10-18	0.179	NA	NA	NA	2.37	10.5491	42.9557	5.182	100	0.2	57.3228	20.0606	12	12	214	44	0	8678	0.00138281	0.00138281	0.0246601	0.00507029	0
ERR2206786	PRJEB22997	SAMEA104408624	2014-10-26	NA	NA	NA	NA	NA	10.9796	NA	5.4016	110	0.2-3	57.3222	20.0506	9	83	1496	294	1	31882	0.000282291	0.00260335	0.046923	0.0092215	3.13657e-05
ERR2206785	PRJEB22997	SAMEA104408623	2014-10-26	NA	NA	NA	NA	NA	10.9796	NA	5.4016	110	3	57.3222	20.0506	9	10	47	16	0	6943	0.00129627	0.0014403	0.00676941	0.00230448	0
ERR2206756	PRJEB22997	SAMEA104408597	2014-06-09	0.28	0	141	3.27	2.73	10.862	19.23	5.42	116.507	>0.2	57.3057	20.0766	19	114	3464	701	0	71800	0.000264624	0.00158774	0.0482451	0.00976323	0
ERR2206788	PRJEB22997	SAMEA104408626	2014-10-26	NA	NA	NA	NA	NA	11.282	NA	5.5524	120	0.2-3	57.3222	20.0506	6	25	1233	230	0	34912	0.000171861	0.000716086	0.0353174	0.00658799	0
ERR2206787	PRJEB22997	SAMEA104408625	2014-10-26	NA	NA	NA	NA	NA	11.282	NA	5.5524	120	3	57.3222	20.0506	3	8	124	26	0	12987	0.000231	0.000616001	0.00954801	0.002002	0
ERR2206797	PRJEB22997	SAMEA104408695	2014-10-18	1.302	NA	NA	NA	4.16	11.7173	60.197	5.7844	139	0.2	57.3228	20.0606	1	1	142	22	0	11405	8.76808e-05	8.76808e-05	0.0124507	0.00192898	0
ERR2206790	PRJEB22997	SAMEA104408628	2014-10-26	NA	NA	NA	NA	NA	11.7535	NA	5.7572	140	0.2-3	57.3222	20.0506	0	5	814	58	0	26273	0	0.000190309	0.0309824	0.00220759	0
ERR2206789	PRJEB22997	SAMEA104408627	2014-10-26	NA	NA	NA	NA	NA	11.7535	NA	5.7572	140	3	57.3222	20.0506	1	2	33	20	3	19597	5.10282e-05	0.000102056	0.00168393	0.00102056	0.000153085
ERR2206792	PRJEB22997	SAMEA104408630	2014-10-26	NA	NA	NA	NA	NA	12.1052	NA	5.9004	200	0.2-3	57.3222	20.0506	1	11	1557	161	0	37807	2.64501e-05	0.000290951	0.0411829	0.00425847	0
ERR2206791	PRJEB22997	SAMEA104408629	2014-10-26	NA	NA	NA	NA	NA	12.1052	NA	5.9004	200	3	57.3222	20.0506	2	2	95	38	0	21696	9.21829e-05	9.21829e-05	0.00437869	0.00175147	0
ERR2206753	PRJEB22997	SAMEA104408594	2014-06-05	0.11	0.02	75	9.99	0.74	35.081	4.22	6.977	241.725	>0.2	58.1323	10	8	203	2494	579	2	41904	0.000190913	0.00484441	0.059517	0.0138173	4.77281e-05
ERR3772659	PRJEB34883	SAMEA6236694	2015-08-23	0.071	2.649	461.2	0	0.094	5.612	14.977	18.83	1.7	>0.2	57.8135	22.6465	0	25	3	2	2	47134	0	0.000530403	6.36483e-05	4.24322e-05	4.24322e-05
ERR3773682	PRJEB34883	SAMEA6236704	2015-08-30	0.08	1.725	358.15	0	0	5.106	8.263	17.08	1.8	>0.2	61.7831	19.2935	4	14	0	2	0	43033	9.29519e-05	0.000325332	0	4.6476e-05	0
ERR3773637	PRJEB34883	SAMEA6236697	2015-08-25	-0.08	3.64	393.5	0	0.14	5.863	6.291	18.49	1.8	>0.2	59.4921	24.5681	1	13	0	0	1	30185	3.3129e-05	0.000430677	0	0	3.3129e-05
ERR3761424	PRJEB34883	SAMEA6236700	2015-08-27	-0.04	3.709	514.3	0	0.093	4.464	5.211	18.45	1.8	>0.2	60.2177	26.2493	3	27	0	1	4	40422	7.4217e-05	0.000667953	0	2.4739e-05	9.8956e-05
ERR3772596	PRJEB34883	SAMEA6236685	2015-08-19	-0.152	1.136	329.05	0	0.634	8.056	14.326	9.63	1.9	>0.2	54.3154	16.1177	2	177	955	166	4	46586	4.29314e-05	0.00379942	0.0204997	0.0035633	8.58627e-05
ERR3772600	PRJEB34883	SAMEA6236687	2015-08-19	0.074	2.517	349.5	0.304	0.634	7.626	14.558	11.67	1.9	>0.2	54.7593	17.2379	5	118	782	197	0	44138	0.000113281	0.00267343	0.0177172	0.00446327	0
ERR3761419	PRJEB34883	SAMEA6236688	2015-08-20	0.029	2.219	323.75	0	0.352	7.544	13.442	12.95	1.9	>0.2	54.8517	18.0012	4	77	383	73	2	40106	9.97357e-05	0.00191991	0.00954969	0.00182018	4.98679e-05
ERR3772662	PRJEB34883	SAMEA6236696	2015-08-24	0.057	3.477	534.95	0	0.117	5.722	13.907	19.14	1.9	>0.2	57.6815	24.263	2	26	5	6	2	48296	4.14113e-05	0.000538347	0.000103528	0.000124234	4.14113e-05
ERR3773633	PRJEB34883	SAMEA6236708	2015-09-01	0.08	3.146	346.85	0	0.35	7.072	11.232	18.45	1.9	>0.2	56.5969	16.3242	0	17	3	0	3	46461	0	0.000365898	6.45703e-05	0	6.45703e-05
ERR3772628	PRJEB34883	SAMEA6236689	2015-08-20	0.255	9.313	374.65	0	0.305	7.165	18.651	20.65	1.9	>0.2	54.5824	18.6289	3	10	0	1	0	54007	5.55484e-05	0.000185161	0	1.85161e-05	0
ERR3761422	PRJEB34883	SAMEA6236690	2015-08-21	0.127	4.166	347.6	0	0.305	7.133	8.465	18.67	1.9	>0.2	55.6844	21.0108	1	26	0	2	1	50384	1.98476e-05	0.000516037	0	3.96951e-05	1.98476e-05
ERR3772657	PRJEB34883	SAMEA6236693	2015-08-22	-0.014	1.402	481.65	1.501	0.141	6.973	9.953	18.61	1.9	>0.2	57.3054	20.0761	2	20	0	4	2	49878	4.00978e-05	0.000400978	0	8.01957e-05	4.00978e-05
ERR3764362	PRJEB34883	SAMEA6236735	2014-12-16	0.945347	0.422	347.5	2.28767	0.998051	7.37	10.8769	6.2	2	0.2-3	56.9384	17.062	8	72	880	231	3	27389	0.000292088	0.00262879	0.0321297	0.00843404	0.000109533
ERR3763015	PRJEB34883	SAMEA6236720	2013-05-07	0.478387	1.6028	349.42	0.213679	0.270514	7.04	12.2403	5.4	2	0.2-3	56.9384	17.062	1	141	571	158	9	25421	3.93376e-05	0.00554659	0.0224617	0.00621533	0.000354038
ERR3763261	PRJEB34883	SAMEA6236729	2014-03-12	0.594917	0.4444	332.917	2.55803	0.775158	7.15	14.6194	4	2	0.2-3	56.9384	17.062	8	106	457	124	4	25626	0.000312183	0.00413642	0.0178335	0.00483884	0.000156091
ERR3763021	PRJEB34883	SAMEA6236728	2014-01-09	0.495764	0.7544	355.83	2.24397	0.747474	7.04	13.5497	5.4	2	0.2-3	56.9384	17.062	1	82	454	123	27	22062	4.53268e-05	0.0037168	0.0205784	0.0055752	0.00122382
ERR3764908	PRJEB34883	SAMEA6236715	2014-11-20	1.2642	2.954	NA	0.910449	0.221474	6.38	10.176	9.7	2	0.2-3	56.9384	17.062	3	65	443	74	1	22449	0.000133636	0.00289545	0.0197336	0.00329636	4.45454e-05
ERR3763013	PRJEB34883	SAMEA6236717	2013-04-03	0.528815	2.1348	357.364	3.21146	0.609053	6.82	15.3847	2.2	2	0.2-3	56.9384	17.062	3	117	292	45	0	22307	0.000134487	0.00524499	0.0130901	0.0020173	0
ERR3763020	PRJEB34883	SAMEA6236727	2013-10-31	0.679905	1.4696	355.954	1.46322	0.409111	7.15	10.8598	8.5	2	0.2-3	56.9384	17.062	1	88	226	48	1	24805	4.03145e-05	0.00354767	0.00911107	0.00193509	4.03145e-05
ERR3763011	PRJEB34883	SAMEA6236718	2013-04-16	0.35695	4.8364	347.469	0.150056	0.387579	6.93	15.7414	3.1	2	0.2-3	56.9384	17.062	1	68	84	28	0	20547	4.86689e-05	0.00330949	0.00408819	0.00136273	0
ERR3761395	PRJEB34883	SAMEA6236719	2013-04-22	0.392645	2.4512	345.753	0.425157	0.498316	7.15	15.7082	3.3	2	0.2-3	56.9384	17.062	3	71	84	52	1	21902	0.000136974	0.00324171	0.00383527	0.00237421	4.56579e-05
ERR3763014	PRJEB34883	SAMEA6236716	2013-01-23	1.01986	0.3776	346.576	3.29174	0.609053	6.82	13.6623	3.1	2	0.2-3	56.9384	17.062	0	74	58	39	0	33713	0	0.002195	0.0017204	0.00115682	0
ERR3764907	PRJEB34883	SAMEA6236733	2014-08-20	0.604069	1.5144	394.167	0.749882	0.500952	6.82	NA	11.7	2	0.2-3	56.9384	17.062	1	86	56	29	2	29307	3.41215e-05	0.00293445	0.00191081	0.000989525	6.82431e-05
ERR3763022	PRJEB34883	SAMEA6236730	2014-04-08	0.54534	3.0504	363.333	0.91941	0.581368	6.93	13.8469	4.7	2	0.2-3	56.9384	17.062	0	9	31	2	0	10945	0	0.000822293	0.00283234	0.000182732	0
ERR3761398	PRJEB34883	SAMEA6236726	2013-10-03	1.31732	2.4264	374.029	0.255392	0.116889	6.6	9.78107	13.5	2	0.2-3	56.9384	17.062	0	56	10	2	0	25413	0	0.0022036	0.000393499	7.86999e-05	0
ERR3763023	PRJEB34883	SAMEA6236714	2014-05-06	0.54534	2.0072	NA	0.334935	0.498316	6.93	13.8469	6.6	2	0.2-3	56.9384	17.062	0	11	10	4	1	15296	0	0.000719142	0.000653766	0.000261506	6.53766e-05
ERR3764361	PRJEB34883	SAMEA6236734	2014-09-16	1.41293	1.5988	395.417	0.254496	0.110737	6.82	6.912	16.2	2	0.2-3	56.9384	17.062	0	19	1	10	0	20835	0	0.000911927	4.79962e-05	0.000479962	0
ERR3763012	PRJEB34883	SAMEA6236723	2013-08-01	0.613508	2.992	411.284	0.24834	0.0553684	6.6	7.74516	18.1	2	0.2-3	56.9384	17.062	1	15	1	0	1	30650	3.26264e-05	0.000489396	3.26264e-05	0	3.26264e-05
ERR3761396	PRJEB34883	SAMEA6236724	2013-08-15	0.731102	1.9848	373.371	0.19751	0.150286	6.71	10.5971	17.6	2	0.2-3	56.9384	17.062	1	17	0	0	0	22573	4.43007e-05	0.000753112	0	0	0
ERR3761399	PRJEB34883	SAMEA6236722	2013-07-05	0.475933	1.7764	371.538	0.21656	0.11373	6.71	7.3216	15.2	2	0.2-3	56.9384	17.062	2	24	0	0	0	32725	6.11154e-05	0.000733384	0	0	0
ERR3761414	PRJEB34883	SAMEA6236725	2013-09-05	0.497019	1.696	379.741	0.230893	0.0584444	6.71	5.89056	17.6	2	0.2-3	56.9384	17.062	1	23	0	6	0	28565	3.50079e-05	0.000805181	0	0.000210047	0
ERR3763010	PRJEB34883	SAMEA6236721	2013-06-05	0.366103	1.0424	359.879	0.175269	0.0914783	6.82	10.105	11.2	2	0.2-3	56.9384	17.062	0	12	0	1	0	31496	0	0.000381001	0	3.17501e-05	0
ERR3764360	PRJEB34883	SAMEA6236731	2014-06-04	0.396611	2.3892	379.167	0.271364	0.332211	6.93	NA	10.6	2	0.2-3	56.9384	17.062	0	13	0	1	0	18348	0	0.000708524	0	5.45019e-05	0
ERR3761397	PRJEB34883	SAMEA6236732	2014-07-09	0.32167	2.9512	390.833	0.235921	0.0276842	6.71	11.7867	17.8	2	0.2-3	56.9384	17.062	0	23	0	0	1	21779	0	0.00105606	0	0	4.59158e-05
ERR3761417	PRJEB34883	SAMEA6236712	2015-09-03	0.067	6.308	412.25	0	0.947	7.216	34.238	18.63	2	>0.2	53.9593	14.3217	2	27	2	0	1	47341	4.22467e-05	0.00057033	4.22467e-05	0	2.11233e-05
ERR3773639	PRJEB34883	SAMEA6236705	2015-08-30	0.839	3.411	324.8	4.108	0.748	5.246	25.545	17.58	2	>0.2	61.0018	19.0039	1	21	1	6	1	49398	2.02437e-05	0.000425118	2.02437e-05	0.000121462	2.02437e-05
ERR3761420	PRJEB34883	SAMEA6236711	2015-09-02	-0.107	1.87	324.8	0	0.208	7.925	12.143	17.73	2	>0.2	54.9141	13.8386	2	35	0	10	0	49322	4.05499e-05	0.000709622	0	0.000202749	0
ERR3773631	PRJEB34883	SAMEA6236707	2015-08-31	-0.053	2.583	337.45	0	0.047	6.288	9.384	17.5	2	>0.2	57.987	16.9491	0	16	0	1	1	30958	0	0.000516829	0	3.23018e-05	3.23018e-05
ERR3773632	PRJEB34883	SAMEA6236701	2015-08-27	0.107	6.165	404.2	0	0.676	5.451	9.202	18.52	2	>0.2	60.0652	24.8036	0	10	0	1	1	23892	0	0.00041855	0	4.1855e-05	4.1855e-05
ERR3773634	PRJEB34883	SAMEA6236699	2015-08-26	0.16	3.282	497.8	0	0.07	4.248	5.258	18.73	2	>0.2	59.495	27.7962	2	15	0	1	2	35181	5.68489e-05	0.000426367	0	2.84244e-05	5.68489e-05
ERR3772658	PRJEB34883	SAMEA6236692	2015-08-22	0.042	2.043	356.75	0	0.164	6.858	14.14	16.57	2.1	>0.2	57.0614	21.1599	4	26	5	3	0	39228	0.000101968	0.000662792	0.00012746	7.6476e-05	0
ERR3772598	PRJEB34883	SAMEA6236691	2015-08-21	0.085	2.734	369.75	0	0.117	7.171	8.093	18.49	2.1	>0.2	56.3821	20.8346	3	34	0	1	0	45952	6.52855e-05	0.000739903	0	2.17618e-05	0
ERR3773635	PRJEB34883	SAMEA6236709	2015-09-02	-0.013	1.813	325	0	0.231	7.386	11.905	17.76	2.1	>0.2	55.9388	14.9345	0	35	0	12	3	46913	0	0.000746062	0	0.000255793	6.39482e-05
ERR3761426	PRJEB34883	SAMEA6236695	2015-08-23	0.652	1.947	461.9	0	0.141	5.548	10.14	17.03	2.2	>0.2	57.0543	23.8214	1	51	5	8	1	65392	1.52924e-05	0.000779912	7.6462e-05	0.000122339	1.52924e-05
ERR3761416	PRJEB34883	SAMEA6236706	2015-08-31	0.533	3.772	336.5	0	0.164	5.924	6.493	18.54	2.2	>0.2	58.5837	18.2316	0	10	0	1	0	28109	0	0.000355758	0	3.55758e-05	0
ERR3773638	PRJEB34883	SAMEA6236703	2015-08-29	0.133	1.639	320.6	0	-0.023	5.137	7.606	16.92	2.3	>0.2	62.4157	19.4149	1	47	2	12	1	54990	1.81851e-05	0.000854701	3.63702e-05	0.000218221	1.81851e-05
ERR3773684	PRJEB34883	SAMEA6236702	2015-08-28	-0.107	2.394	321.65	0	-0.023	5.23	8.122	17.41	2.3	>0.2	59.8751	19.3582	3	8	2	2	1	40500	7.40741e-05	0.000197531	4.93827e-05	4.93827e-05	2.46914e-05
ERR3772663	PRJEB34883	SAMEA6236698	2015-08-26	-0.027	3.993	458.15	0	0.047	4.431	7.934	18.57	2.3	>0.2	59.5906	26.4986	2	7	1	0	3	25600	7.8125e-05	0.000273438	3.90625e-05	0	0.000117188
ERR3772597	PRJEB34883	SAMEA6236684	2015-08-18	-0.024	1.646	350.8	0	0.587	7.892	14.465	13.46	2.7	>0.2	54.1756	15.1784	4	103	337	42	3	49885	8.01844e-05	0.00206475	0.00675554	0.000841936	6.01383e-05
ERR3765037	PRJEB34883	SAMEA6236682	2015-08-18	-0.038	3.874	NA	0	0.448	8.327	18.186	18.35	2.8	>0.2	54.4412	13.7264	6	48	35	6	1	52365	0.00011458	0.000916643	0.000668385	0.00011458	1.90967e-05
ERR3761423	PRJEB34883	SAMEA6236680	2015-08-17	0.118	1.844	NA	0.073	0.138	8.617	10.977	15.68	3	>0.2	54.4638	12.2799	3	54	54	14	2	46635	6.43294e-05	0.00115793	0.00115793	0.000300204	4.28862e-05
ERR3761415	PRJEB34883	SAMEA6236713	2015-09-03	0.013	1.426	316.35	0	0.439	8.679	9.952	16.9	3	>0.2	54.5073	12.9552	2	47	5	7	2	43312	4.61766e-05	0.00108515	0.000115441	0.000161618	4.61766e-05
ERR3773636	PRJEB34883	SAMEA6236710	2015-09-02	0.053	1.879	322	0	0.185	7.659	11.714	17.81	3	>0.2	55.4066	14.5356	2	73	3	24	0	63165	3.16631e-05	0.0011557	4.74947e-05	0.000379957	0
ERR3765014	PRJEB34883	SAMEA6236683	2015-08-18	0.118	5.145	354.7	0	0.566	8.061	21.07	20.07	3	>0.2	53.9593	14.3221	1	44	2	0	1	50742	1.97075e-05	0.000867132	3.94151e-05	0	1.97075e-05
ERR3773796	PRJEB34883	SAMEA6236686	2015-08-19	0.061	2.359	332.1	0	0.493	7.802	14.698	13.64	3.7	>0.2	54.5687	16.4872	3	106	289	62	0	47590	6.30385e-05	0.00222736	0.0060727	0.0013028	0
ERR3761427	PRJEB34883	SAMEA6236681	2015-08-18	-0.166	3.013	NA	0.425	0.295	8.459	13.767	18.31	4	>0.2	54.5351	13.7696	3	55	40	12	0	60584	4.9518e-05	0.00090783	0.00066024	0.000198072	0
ERR770977	PRJEB8682	SAMEA3275573	NA	NA	NA	NA	NA	NA	14.253	NA	13.994	0.8	>0.2	54.5295	10.0393	0	0	0	0	0	1177	0	0	0	0	0
ERR771015	PRJEB8682	SAMEA3282984	NA	NA	NA	NA	NA	NA	5.63	NA	10.5	2	>0.2	59.8822	23.2538	0	0	0	0	0	997	0	0	0	0	0
SRR2053299	PRJNA273799	SAMN03351414	2012-11-05	1.08	1.29	337.73	0.9	NA	6.2	15.16	6.6	2	0.2-3	56.9308	17.0607	0	49	98	14	2	14198	0	0.00345119	0.00690238	0.000986054	0.000140865
SRR2053293	PRJNA273799	SAMN03351406	2012-10-01	0.64	1.36	341.71	0.39	NA	6.4	13.41	9.6	2	0.2-3	56.9308	17.0607	2	62	85	25	1	26016	7.68758e-05	0.00238315	0.00326722	0.000960947	3.84379e-05
SRR2053273	PRJNA273799	SAMN03351358	2012-03-14	0.36	0.92	335.8	3.28	NA	6.7	5.82	3.2	2	0.2-3	56.9308	17.0607	0	22	77	35	0	4158	0	0.005291	0.0185185	0.00841751	0
SRR2053301	PRJNA273799	SAMN03351416	2012-11-28	3.17	1.68	332.32	0.75	NA	6.4	9.86	6.6	2	0.2-3	56.9308	17.0607	1	29	64	11	0	10456	9.56389e-05	0.00277353	0.00612089	0.00105203	0
SRR2053295	PRJNA273799	SAMN03351361	2012-04-03	0.92	3.02	338.98	2.5	NA	6.5	6.66	3.1	2	0.2-3	56.9308	17.0607	0	8	42	12	0	4796	0	0.00166806	0.0087573	0.00250208	0
SRR2053284	PRJNA273799	SAMN03351360	2012-03-28	0.66	1.68	334.31	2.44	NA	6.5	8.56	3.7	2	0.2-3	56.9308	17.0607	2	8	22	5	0	4287	0.000466527	0.00186611	0.00513179	0.00116632	0
SRR2053294	PRJNA273799	SAMN03351407	2012-10-04	0.64	1.49	353.07	0.13	NA	6.3	12.62	10	2	0.2-3	56.9308	17.0607	3	12	22	7	0	6280	0.000477707	0.00191083	0.00350318	0.00111465	0
SRR2053303	PRJNA273799	SAMN03351363	2012-04-16	0.46	2.76	338.39	0.58	NA	6.7	4.8	4	2	0.2-3	56.9308	17.0607	0	2	15	27	1	7374	0	0.000271223	0.00203417	0.00366151	0.000135612
SRR2053296	PRJNA273799	SAMN03351409	2012-10-15	0.76	2.01	347.46	0.2	NA	6.2	12.31	9.7	2	0.2-3	56.9308	17.0607	1	30	12	10	0	20314	4.92271e-05	0.00147681	0.000590726	0.000492271	0
SRR2053305	PRJNA273799	SAMN03351365	2012-04-23	0.95	4.13	336.85	0.18	NA	6.7	12.43	4.1	2	0.2-3	56.9308	17.0607	0	3	7	6	0	2418	0	0.00124069	0.00289495	0.00248139	0
SRR2053300	PRJNA273799	SAMN03351415	2012-11-23	1.7	0.77	333.8	1.83	NA	6.5	15.61	6.1	2	0.2-3	56.9308	17.0607	0	2	2	1	0	1122	0	0.00178253	0.00178253	0.000891266	0
SRR2053307	PRJNA273799	SAMN03351371	2012-05-16	0.46	1.5	345	0.22	NA	6.4	18.01	7.5	2	0.2-3	56.9308	17.0607	0	8	2	3	0	5203	0	0.00153757	0.000384394	0.00057659	0
SRR2053297	PRJNA273799	SAMN03351411	2012-10-22	0.4	2.16	348.99	0.25	NA	6.2	11.5	9.8	2	0.2-3	56.9308	17.0607	0	14	2	4	0	8981	0	0.00155885	0.000222692	0.000445385	0
SRR2053274	PRJNA273799	SAMN03351375	2012-05-31	0.5	2.45	343.22	0.16	NA	6.5	14.34	10	2	0.2-3	56.9308	17.0607	0	5	0	0	0	8218	0	0.000608421	0	0	0
SRR2053275	PRJNA273799	SAMN03351376	2012-06-04	0.05	2.51	337.48	0.49	NA	6.5	10.21	9	2	0.2-3	56.9308	17.0607	0	6	0	0	0	2131	0	0.00281558	0	0	0
SRR2053276	PRJNA273799	SAMN03351378	2012-06-13	0	1.1	326.99	0.46	NA	6.5	7.94	12.5	2	0.2-3	56.9308	17.0607	0	20	0	2	0	8914	0	0.00224366	0	0.000224366	0
SRR2053278	PRJNA273799	SAMN03351381	2012-06-28	0	2.55	330.97	0.66	NA	6.4	17.7	12.8	2	0.2-3	56.9308	17.0607	0	7	0	0	0	5789	0	0.00120919	0	0	0
SRR2053279	PRJNA273799	SAMN03351383	2012-07-05	0.27	2.61	349.3	0.26	NA	6.5	13.92	14	2	0.2-3	56.9308	17.0607	0	16	0	5	0	8475	0	0.00188791	0	0.000589971	0
SRR2053280	PRJNA273799	SAMN03351374	2012-05-28	1	0.85	339.82	0.27	NA	6.5	23.49	11	2	0.2-3	56.9308	17.0607	0	4	0	0	0	4784	0	0.00083612	0	0	0
SRR2053281	PRJNA273799	SAMN03351386	2012-07-17	0.22	2.56	357.9	0.19	NA	6.2	10.51	16	2	0.2-3	56.9308	17.0607	0	0	0	0	0	3138	0	0	0	0	0
SRR2053282	PRJNA273799	SAMN03351390	2012-08-02	0.59	2.55	1710.67	0.2	NA	6.2	17.78	17	2	0.2-3	56.9308	17.0607	0	2	0	1	0	6550	0	0.000305344	0	0.000152672	0
SRR2053283	PRJNA273799	SAMN03351391	2012-08-06	0.45	2.59	456.3	0.22	NA	6.2	13.1	17.3	2	0.2-3	56.9308	17.0607	0	10	0	0	0	3583	0	0.00279096	0	0	0
SRR2053285	PRJNA273799	SAMN03351393	2012-08-13	0.41	4.21	382.44	0.32	NA	6.2	14.87	18.2	2	0.2-3	56.9308	17.0607	0	6	0	0	0	11438	0	0.000524567	0	0	0
SRR2053286	PRJNA273799	SAMN03351395	2012-08-20	0.54	2.91	370.93	0.29	NA	6.2	12.58	18.4	2	0.2-3	56.9308	17.0607	0	12	0	1	0	15378	0	0.000780336	0	6.5028e-05	0
SRR2053288	PRJNA273799	SAMN03351397	2012-08-28	0.54	2.51	367.61	0.25	NA	6.1	13.21	16.7	2	0.2-3	56.9308	17.0607	1	4	0	8	0	8426	0.00011868	0.000474721	0	0.000949442	0
SRR2053289	PRJNA273799	SAMN03351399	2012-09-03	2.16	2.61	370.24	0.26	NA	6.2	7.49	16.2	2	0.2-3	56.9308	17.0607	0	3	0	3	0	4774	0	0.000628404	0	0.000628404	0
SRR2053298	PRJNA273799	SAMN03351413	2012-10-28	3.06	2.68	352.56	0.24	NA	6.2	11.35	7.4	2	0.2-3	56.9308	17.0607	0	3	0	0	0	5108	0	0.000587314	0	0	0
SRR2053304	PRJNA273799	SAMN03351364	2012-04-19	1.29	1.02	331.46	0.21	NA	6.7	18.4	4.4	2	0.2-3	56.9308	17.0607	0	3	0	6	0	12380	0	0.000242326	0	0.000484653	0
SRR2053306	PRJNA273799	SAMN03351369	2012-05-07	0.83	2.79	341.61	0.12	NA	6.6	19.38	5.6	2	0.2-3	56.9308	17.0607	0	16	0	2	0	25225	0	0.000634291	0	7.92864e-05	0
SRR2053308	PRJNA273799	SAMN03351372	2012-05-21	0.42	0.94	352.63	0.15	NA	6.5	23.39	8	2	0.2-3	56.9308	17.0607	0	3	0	0	0	3936	0	0.000762195	0	0	0
SRR3727515	PRJNA322246	SAMN05150075	2011-06-14	NA	NA	NA	NA	NA	NA	NA	NA	1	3.0-200	58.82	17.63	0	0	12	0	0	17955	0	0	0.000668338	0	0
SRR3727505	PRJNA322246	SAMN05150083	2011-07-20	NA	NA	NA	NA	NA	NA	NA	NA	1	3.0-200	58.82	17.63	0	6	0	0	0	16719	0	0.000358873	0	0	0
SRR3727509	PRJNA322246	SAMN05150087	2011-08-03	NA	NA	NA	NA	NA	NA	NA	NA	1	3.0-200	58.82	17.63	0	0	0	0	0	11764	0	0	0	0	0
SRR3727513	PRJNA322246	SAMN05150091	2011-08-17	NA	NA	NA	NA	NA	NA	NA	NA	1	3.0-200	58.82	17.63	0	0	0	1	0	19987	0	0	0	5.00325e-05	0
SRR3727523	PRJNA322246	SAMN05150079	2011-06-29	NA	NA	NA	NA	NA	NA	NA	NA	1	3.0-200	58.82	17.63	0	0	0	0	0	31931	0	0	0	0	0
SRR3745603	PRJNA322246	SAMN05150083	2011-07-20	NA	NA	NA	NA	NA	NA	NA	NA	1	3.0-200	58.82	17.63	0	0	0	0	0	79	0	0	0	0	0
SRR3745607	PRJNA322246	SAMN05150075	2011-06-14	NA	NA	NA	NA	NA	NA	NA	NA	1	3.0-200	58.82	17.63	0	0	0	0	0	174	0	0	0	0	0
SRR3745610	PRJNA322246	SAMN05150095	2011-08-30	NA	NA	NA	NA	NA	NA	NA	NA	1	3.0-200	58.82	17.63	0	0	0	0	0	97	0	0	0	0	0
SRR3727518	PRJNA322246	SAMN05150095	2011-08-30	NA	NA	NA	NA	NA	NA	NA	NA	1	3.0-200	58.82	17.63	0	2	0	6	1	13547	0	0.000147634	0	0.000442902	7.38171e-05
SRR3727522	PRJNA322246	SAMN05150078	2011-06-29	NA	NA	NA	NA	NA	NA	NA	NA	1	0.8-3	58.82	17.63	0	33	0	0	0	33584	0	0.000982611	0	0	0
SRR3727526	PRJNA322246	SAMN05150082	2011-07-20	NA	NA	NA	NA	NA	NA	NA	NA	1	0.8-3	58.82	17.63	2	21	0	1	0	36592	5.46568e-05	0.000573896	0	2.73284e-05	0
SRR3745336	PRJNA322246	SAMN05150074	2011-06-14	NA	NA	NA	NA	NA	NA	NA	NA	1	0.8-3	58.82	17.63	0	2	0	0	0	740	0	0.0027027	0	0	0
SRR3745606	PRJNA322246	SAMN05150090	2011-08-17	NA	NA	NA	NA	NA	NA	NA	NA	1	0.8-3	58.82	17.63	0	0	0	0	0	220	0	0	0	0	0
SRR3745609	PRJNA322246	SAMN05150094	2011-08-30	NA	NA	NA	NA	NA	NA	NA	NA	1	0.8-3	58.82	17.63	0	0	0	0	0	293	0	0	0	0	0
SRR3727512	PRJNA322246	SAMN05150090	2011-08-17	NA	NA	NA	NA	NA	NA	NA	NA	1	0.8-3	58.82	17.63	2	14	0	6	1	43232	4.6262e-05	0.000323834	0	0.000138786	2.3131e-05
SRR3727504	PRJNA322246	SAMN05150074	2011-06-14	NA	NA	NA	NA	NA	NA	NA	NA	1	0.8-3	58.82	17.63	1	31	0	0	2	41501	2.40958e-05	0.00074697	0	0	4.81916e-05
SRR3727503	PRJNA322246	SAMN05150073	2011-06-14	NA	NA	NA	NA	NA	NA	NA	NA	1	0.1-0.8	58.82	17.63	0	85	5	0	0	80462	0	0.0010564	6.21411e-05	0	0
SRR3727507	PRJNA322246	SAMN05150085	2011-08-03	NA	NA	NA	NA	NA	NA	NA	NA	1	0.1-0.8	58.82	17.63	0	35	1	1	0	100535	0	0.000348137	9.94678e-06	9.94678e-06	0
SRR3727516	PRJNA322246	SAMN05150093	2011-08-30	NA	NA	NA	NA	NA	NA	NA	NA	1	0.1-0.8	58.82	17.63	1	55	1	10	2	69615	1.43647e-05	0.00079006	1.43647e-05	0.000143647	2.87294e-05
SRR3727511	PRJNA322246	SAMN05150089	2011-08-17	NA	NA	NA	NA	NA	NA	NA	NA	1	0.1-0.8	58.82	17.63	0	74	1	9	6	93729	0	0.00078951	1.06691e-05	9.60215e-05	6.40143e-05
SRR3727508	PRJNA322246	SAMN05150086	2011-08-03	NA	NA	NA	NA	NA	NA	NA	NA	1	0.1-0.8	58.82	17.63	1	2	0	0	0	24145	4.14164e-05	8.28329e-05	0	0	0
SRR3727521	PRJNA322246	SAMN05150077	2011-06-29	NA	NA	NA	NA	NA	NA	NA	NA	1	0.1-0.8	58.82	17.63	0	43	0	1	0	105727	0	0.000406708	0	9.45832e-06	0
SRR3745605	PRJNA322246	SAMN05150089	2011-08-17	NA	NA	NA	NA	NA	NA	NA	NA	1	0.1-0.8	58.82	17.63	0	0	0	0	0	553	0	0	0	0	0
SRR3745608	PRJNA322246	SAMN05150093	2011-08-30	NA	NA	NA	NA	NA	NA	NA	NA	1	0.1-0.8	58.82	17.63	0	0	0	0	0	493	0	0	0	0	0
SRR3745613	PRJNA322246	SAMN05150081	2011-07-20	NA	NA	NA	NA	NA	NA	NA	NA	1	0.1-0.8	58.82	17.63	0	0	0	0	0	323	0	0	0	0	0
SRR3727525	PRJNA322246	SAMN05150081	2011-07-20	NA	NA	NA	NA	NA	NA	NA	NA	1	0.1-0.8	58.82	17.63	1	22	0	2	1	53676	1.86303e-05	0.000409867	0	3.72606e-05	1.86303e-05
SRR3727517	PRJNA322246	SAMN05150094	2011-08-30	NA	NA	NA	NA	NA	NA	NA	NA	1	0.1-0.8	58.82	17.63	3	53	0	10	2	41411	7.24445e-05	0.00127985	0	0.000241482	4.82963e-05
SRR3727506	PRJNA322246	SAMN05150084	2011-07-20	NA	NA	NA	NA	NA	NA	NA	NA	1	<0.1	58.82	17.63	0	1	0	0	0	525	0	0.00190476	0	0	0
SRR3727510	PRJNA322246	SAMN05150088	2011-08-03	NA	NA	NA	NA	NA	NA	NA	NA	1	<0.1	58.82	17.63	0	0	0	0	0	335	0	0	0	0	0
SRR3727514	PRJNA322246	SAMN05150092	2011-08-17	NA	NA	NA	NA	NA	NA	NA	NA	1	<0.1	58.82	17.63	0	0	0	0	0	299	0	0	0	0	0
SRR3727519	PRJNA322246	SAMN05150096	2011-08-30	NA	NA	NA	NA	NA	NA	NA	NA	1	<0.1	58.82	17.63	0	0	0	0	0	5726	0	0	0	0	0
SRR3727520	PRJNA322246	SAMN05150076	2011-06-14	NA	NA	NA	NA	NA	NA	NA	NA	1	<0.1	58.82	17.63	0	0	0	0	0	4187	0	0	0	0	0
SRR3727524	PRJNA322246	SAMN05150080	2011-06-29	NA	NA	NA	NA	NA	NA	NA	NA	1	<0.1	58.82	17.63	0	0	0	0	0	12003	0	0	0	0	0
SRR3745604	PRJNA322246	SAMN05150088	2011-08-03	NA	NA	NA	NA	NA	NA	NA	NA	1	<0.1	58.82	17.63	0	0	0	0	0	2	0	0	0	0	0
SRR3745611	PRJNA322246	SAMN05150076	2011-06-14	NA	NA	NA	NA	NA	NA	NA	NA	1	<0.1	58.82	17.63	0	0	0	0	0	16	0	0	0	0	0
SRR3745612	PRJNA322246	SAMN05150080	2011-06-29	NA	NA	NA	NA	NA	NA	NA	NA	1	<0.1	58.82	17.63	0	0	0	0	0	254	0	0	0	0	0
BB04_1m_spike	PRJNA1377132	SAMN53757520	2022-09-05	NA	NA	NA	NA	NA	7.6	NA	15.31	1	>0.2	55.625	15.25	0	14	0	1	0	33855	0	0.000413528	0	2.95377e-05	0
GB96_1m_spike	PRJNA1377132	SAMN53757521	2022-09-03	NA	NA	NA	NA	NA	8.5	NA	6.11	1	>0.2	56.917	19.583	0	0	0	1	0	31473	0	0	0	3.17733e-05	0
KBP568_Jan_25m_nospike	PRJNA1377132	SAMN53757522	2022-01-11	NA	NA	NA	NA	NA	11.1	NA	8.62	25	>0.2	54.5295	10.0393	35	195	1391	264	6	44991	0.000777933	0.0043342	0.0309173	0.00586784	0.00013336
KBP_July_25m_nospike	PRJNA1377132	SAMN53757523	2022-07-22	NA	NA	NA	NA	NA	14.5	NA	8.14	25	>0.2	54.5295	10.0393	1	112	974	240	0	29461	3.39432e-05	0.00380164	0.0330607	0.00814636	0
KBP569_Feb_25m_nospike	PRJNA1377132	SAMN53757524	2022-02-02	NA	NA	NA	NA	NA	12.57	NA	9.91	25	>0.2	54.5295	10.0393	10	130	293	61	0	39818	0.000251143	0.00326486	0.00735848	0.00153197	0
KBP_Aug_25m_nospike	PRJNA1377132	SAMN53757525	2022-08-30	NA	NA	NA	NA	NA	18.44	NA	7.24	25	>0.2	54.5295	10.0393	6	16	293	51	0	59335	0.000101121	0.000269655	0.00493806	0.000859526	0
KBP_Mar_25m_nospike	PRJNA1377132	SAMN53757526	2022-03-02	NA	NA	NA	NA	NA	7.11	NA	18.5	25	>0.2	54.5295	10.0393	5	174	292	56	1	36067	0.000138631	0.00482435	0.00809604	0.00155267	2.77262e-05
BB04_25m_spike	PRJNA1377132	SAMN53757527	2022-09-05	NA	NA	NA	NA	NA	7.44	NA	4.93	25	>0.2	55.625	15.25	1	83	153	50	0	22561	4.43243e-05	0.00367892	0.00678161	0.00221621	0
KBP_May_25m_nospike	PRJNA1377132	SAMN53757528	2022-05-03	NA	NA	NA	NA	NA	7.57	NA	4.16	25	>0.2	54.5295	10.0393	5	122	71	20	0	32657	0.000153107	0.0037358	0.00217411	0.000612426	0
GB96_25m_spike	PRJNA1377132	SAMN53757529	2022-09-03	NA	NA	NA	NA	NA	NA	NA	NA	25	>0.2	56.917	19.583	3	27	2	70	1	27243	0.00011012	0.00099108	7.34134e-05	0.00256947	3.67067e-05
GB96_50m_spike	PRJNA1377132	SAMN53757530	2022-09-03	NA	NA	NA	NA	NA	19.821	NA	4.987	50	>0.2	56.917	19.583	4	278	38	62	2	33253	0.00012029	0.00836015	0.00114275	0.00186449	6.01449e-05
BB04_55m_spike	PRJNA1377132	SAMN53757531	2022-09-05	NA	NA	NA	NA	NA	22.499	NA	4.686	55	>0.2	55.625	15.25	33	122	1180	256	1	42318	0.00077981	0.00288293	0.0278841	0.00604943	2.36306e-05
BB23_60m_spike	PRJNA1377132	SAMN53757532	2022-09-05	NA	NA	NA	NA	NA	20.261	NA	4.989	60	>0.2	55.292	15.75	65	63	752	147	0	36216	0.00179479	0.00173956	0.0207643	0.00405898	0
BB04_70m_spike	PRJNA1377132	SAMN53757533	2022-09-05	NA	NA	NA	NA	NA	20.737	NA	8.572	70	>0.2	55.625	15.25	11	23	1324	191	1	70730	0.000155521	0.00032518	0.0187191	0.00270041	1.41383e-05
GB96_150m_spike	PRJNA1377132	SAMN53757534	2022-09-03	NA	NA	NA	NA	NA	21.713	NA	10.3	150	>0.2	56.917	19.583	0	0	253	18	1	33502	0	0	0.00755179	0.000537281	2.9849e-05

## Sheet: S Data 3
Supplementary Data 3: Correlation between absolute and relative abundances of dominant nitrifier ASVs across KF time-series samples (Spearman’s ρ, n=124).
Label	Spearman_rho	p_value	n
Nitrosopumilus a	0.9587	1.81377e-68	124
Nitrosomonas a	0.996281	9.30702e-132	124
Nitrosomonas b	0.980476	4.94816e-88	124
Nitrosomonas c	0.945951	1.65486e-61	124
Nitrosococcus a	0.919477	2.6851e-51	124
Nitrospina c	0.989875	2.62639e-105	124
Nitrospina e	0.995802	1.49698e-128	124

## Sheet: S Data 4
Supplementary Data 4: Information about genomes sequenced in this study, as well as reference genomes from GTDB.
Name used in this study	Accession_number	Working_ID (for phylogenomic analysis)	Strain_name	Isolate sampling of Genomes sequenced here	Depth (m) of Genomes sequenced here	Genome Size	Genome Completion (checkM)	Genome Contamination (checkM)	GC fraction	N50	Number of Contigs	Max contig	Predicted proteins (prodigal, from checkM)	Latitude	Longitude	ASV hashcode (515-926)	ASV sequence	Full 16S sequence (barrnap)	Sampling site	Detected in Environment	source	Deep (>2700m)	Brackish	Genome Type
Ca. N. eckernfoerdensis (Nitrosopumilus e)	GCA_054095935.1	bin_32a	eckernfoerdensis	02. Feb 22	5	1620384	99.03	0.97	0.334415	190426	12	426831	1978	54.5128	10.0224	6575e0235f4d06b6db6cca9ef2b3fa12	AACCAGCACCTCAAGTGGTCAGGATGATTATTGGGCCTAAAGCATCCGTAGCCGGCTCTGTAAGTTTTCGGTTAAATCTGTACGCTCAACGTACAGGCTGCCGGGAATACTGCAGAGCTAGGGAGTGGGAGAGGTAGACGGTACTCGGTAGGAAGGGGTAAAATCCTTTGATCTATTGATGACCACCTGTGGCGAAGGCGGTCTACCAGAACACGTCCGACGGTGAGGGATGAAAGCTGGGGGAGCAAACCGGATTAGATACCCGGGTAGTCCCAGCTGTAAACTATGCAAACTCAGTGATGCATTGACTTGTGGTCAATGCAGTGCTGCAGGGAAGCCGTTAAGTTTGCCGCCTGGGAAGTACGTACGCAAGTATG	ATCCGGTTGATCCTGCCGGACCTGACTGCTATCGGATTGATACTAAGCCATGCGAGTCATTGTAGCAATACAAGGCATACGGCTCAGTAACGCGTAGTCAACCTAACCTATGGACGGGAATAACCTCGGGAAACTGAGAATAATGCCCGATAGAACACTATACCTGGAATGGTTTGTGTTCCAAATGATTTATCGCCGTAGGATGGGACTGCGGCCTATCAGTTTGTTGGTGAGGTAATGGCCCACCAAGACTATTACAGGTACGGGCTCTGAGAGGAGTAGCCCGGAGATGGGTACTGAGACACGGACCCAGGCCCTATGGGGCGCAGCAGGCGAGAAAACTTTGCAATGTGCGAAAGCACGACAAGGTTAATCCGAGTGATTTGTGCTAAACGAATC…	Boknis Eck	yes, rare	watercolumn	no	yes	Isolate or Enrichment
Bin_54a (Nitrosopumilus j)	GCA_054095815.1	bin_54a	.	12. Nov 21	1	1189361	89.32	0	0.328834	23315	75	64559	1459	54.3301	10.1505	52a505d94d55bef3814044a50a126140	AACCAGCACCTCAAGTGGTCAGGATGATTATTGGGCCTAAAGCATCCGTAGCCGGCTCTGTAAGTTTTCGGTTAAATCTGTACGCTTAACGTACAGGCTGCCGGGAATACTGCAGAGCTAGGTAGTGGGAGAGGTAGACGGTACTCGGTAGGAAGGGGTAAAATCCTTTGATCTATTGATGACCACCTGTGGCGAAGGCGGTCTACCAGAACACGTACGACGGTGAGGGATGAAAGCTGGGGGAGCAAACCGGATTAGATACCCGGGTAGTCCCAGCTGTAAACTATGCAAACTCAGTGATGCATTGGCTTGTGGCCAATGCAGTGCTGCAGGGAAGCCGTTAAGTTTGCCGCCTGGGAAGTACGTACGCAAGTATG	ATCCGGTTGATCCTGCCGGACCTGACTGCTATCGGATTGATACTAAGCCATGCGAGTCATTGTAGTAATACAAGGCAAACGGCTCAGTAACGCGTAGTCAACCTAACCTATGGACGGGAATAACCTCGGGAAACTGAGAATAATGCCCGATAGAACACTATGCCTGGAATGGTTTGTGTTCCAAATGATTTATCGCCGTAGGATGGGACTGCGGCCTATCAGTTTGTTGGTGAGGTAATGGCCCACCAAGACTATTACAGGTACGGGCTCTGAGAGGAGTGGCCCGGAGATGGGTACTGAGACACGGACCCAGGCCCTATGGGGCGCAGCAGGCGAGAAAACTTTGCAATGTGCGAAAGCACGACAAGGTTAATCCGAGTGGTTTCTGCTAAAGGAACC…	Kiel Fjord	no	watercolumn	no	yes	Isolate or Enrichment
Ca. N. balticomotus (Nitrosopumilus k)	GCA_054095825.1	bin_68KS	balticomotus	10. Dec 21	1	1825706	97.09	0.97	0.326203	66262	36	255499	2247	54.3301	10.1505	c8f4c81576dfb760852f5556f4933626	AACCAGCACCTCAAGTGGTCAGGATGATTATTGGGCCTAAAGCATCCGTAGCCGGCTCTGTAAGTTTTCGGTTAAATCTATACGCTCAACGTATAGGCTGCCGGGAATACTGCAGAGCTAGGGAGTGGGAGAGGTAGACGGTACTCGGTAGGAAGGGGTAAAATCCTTTGATCTATTGATGACCACCTGTGGCGAAGGCGGTCTACCAGAACACGTCCGACGGTGAGGGATGAAAGCTGGGGGAGCAAACCGGATTAGATACCCGGGTAGTCCCAGCTGTAAACTATGCAAACTCAGTGATGCATTGGCTTGTGGCCAATGCAGTGCTGCAGGGAAGCCGTTAAGTTTGCCGCCTGGGAAGTACGTACGCAAGTATG	ATCCGGTTGATCCTGCCGGACCTGACTGCTATCGGATTGATACTAAGCCATGCGAGTCATTGTAGCAATACAAGGCAGACGGCTCAGTAACGCGTAGTCAACCTACCCTATGGACGAGAATAACCTCGGGAAACTGAGAATAATGCTCGATAGAACATTATGCCTGGAATGGTTTATGTTCCAAATGATTTATCGCCGTAGGATGGGACTGCGGCCTATCAGTTTGTTGGTGAGGTAATGGCCCACCAAGACTATTACAGGTACGGGCTCTGAGAGGAGTAGCCCGGAGATGGGTACTGAGACACGGACCCAGGCCCTATGGGGCGCAGCAGGCGAGAAAACTTTGCAATGTGCGAAAGCACGACAAGGTTAATCCGAGTGGTTTCTGCTAAAGGAACC…	Kiel Fjord	no	watercolumn	no	yes	Isolate or Enrichment
Ca. N. decembris (Nitrosopumilus g)	GCA_054095695.1	bin_6a	decembris	03. Dec 21	1	1542442	100	0.97	0.333455	219002	11	409939	1922	54.3301	10.1505	625cabfbd66e4f32de52ec86cb441744	AACCAGCACCTCAAGTGGTCAGGATGATTATTGGGCCTAAAGCATCCGTAGCCGGCTCTGTAAGTTTTCGGTTAAATCTGTACGCTCAACGTACAGGCTGCCGGGAATACTGCAGAGCTAGGGAGTGGGAGAGGTAGACGGTACTCGGTAGGAAGGGGTAAAATCCTTTGATCTATTGATGACCACCTGTGGCGAAGGCGGTCTACCAGAACACGTCCGACGGTGAGGGATGAAAGCTGGGGGAGCAAACCGGATTAGATACCCGGGTAGTCCCAGCTGTAAACTATGCAAACTCAGTGATGCATTGGCTTGTGGCCAATGCAGTGCTGCAGGGAAGCCGTTAAGTTTGCCGCCTGGGAAGTACGTACGCAAGTATG	ATCCGGTTGATCCTGCCGGACCTGACTGCTATCGGATTGATACTAAGCCATGCGAGTCATTGTAGCAATACAAGGCAGACGGCTCAGTAACGCGTAGTCAACCTAACCTATGGACGGGAATAACCTCGGGAAACTGAGAATAATGCCCGATAGAACACTATATCTGGAATGGTTTGTGTTCCAAATGATTTATCGCCGTAGGATGGGACTGCGGCCTATCAGTTTGTTGGTGAGGTAATGGCCCACCAAGACTATTACAGGTACGGGCTCTGAGAGGAGTAGCCCGGAGATGGGTACTGAGACACGGACCCAGGCCCTATGGGGCGCAGCAGGCGAGAAAACTTTGCAATGTGCGAAAGCACGACAAGGTTAATCCGAGTGGTTTCTGCTAAAGGAACC…	Kiel Fjord	yes, rare	watercolumn	no	yes	Isolate or Enrichment
Ca. N. phosphorothiolatus (Nitrosopumilus f)	GCA_054095835.1	bin_7KS	phosphorothiolatus	10. Dec 21	1	1711508	99.51	0.97	0.328545	352236	11	391507	2096	54.3301	10.1505	352eba55e991dd5f1d036e98807ce4bd	AACCAGCACCTCAAGTGGTCAGGATGATTATTGGGCCTAAAGCATCCGTAGCCGGCTCTGTAAGTTTTCGGTTAAATCTGTACGCTTAACGTACAGGCTGCCGGGAATACTGCAGAGCTAGGGAGTGGGAGAGGTAGACGGTACTCGGTAGGAAGGGGTAAAATCCTTTGATCTATTGATGACCACCTGTGGCGAAGGCGGTCTACCAGAACACGTCCGACGGTGAGGGATGAAAGCTGGGGGAGCAAACCGGATTAGATACCCGGGTAGTCCCAGCTGTAAACTATGCAAACTCAGTGATGCATTGACTTGTGGTCAATGCAGTGCTGCAGGGAAGCCGTTAAGTTTGCCGCCTGGGAAGTACGTACGCAAGTATG	ATCCGGTTGATCCTGCCGGACCTGACTGCTATCGGATTGATACTAAGCCATGCGAGTCATTGTAGCAATACAAGGCATACGGCTCAGTAACGCGTAGTCAACCTAACCTATGGACGAGAATAACCTCGGGAAACTGAGAATAATGCTCGATAGAACACTATATCTGGAATGGTTTGTGTTCCAAATGATTTATCGCCGTAGGATGGGACTGCGGCCTATCAGTTTGTTGGTGAGGTAATGGCCCACCAAGACTATTACAGGTACGGGCTCTGAGAGGAGTAGCCCGGAGATGGGTACTGAGACACGGACCCAGGCCCTATGGGGCGCAGCAGGCGAGAAAACTTTGCAATGTGCGAAAGCACGACAAGGTTAATCCGAGTGATTTGTGCTAAACGAATC…	Kiel Fjord	yes, rare	watercolumn	no	yes	Isolate or Enrichment
Ca. N. balticoprofundus (Nitrosopumilus a)	GCA_054095705.1	N._balticus or Bin_571-38	balticoprofundus	27. Apr 22	63	1342184	97.09	0	0.324883	74479	40	148277	1670	55.2914	15.7487	8972e3cb0c86d7fdd9c084594082dd9c	AACCAGCACCTCAAGTGGTCAGGATGATTATTGGGCCTAAAGCATCCGTAGCCGGCTCTGTAAGTTTTCGGTTAAATCTGTACGCTCAACGTACAGGCTGCCGGGAATACTGCAGAGCTAGGGAGTGGGAGAGGTAGACGGTACTCGGAAGGAAGGGGTAAAATCCTTTGATCTTTTGATGACCACCTGTGGCGAAGGCGGTCTACCAGAACACGTCCGACGGTGAGGGATGAAAGCTGGGGGAGCAAACCGGATTAGATACCCGGGTAGTCCCAGCTGTAAACTATGCAAACTCAGTGATGCATTGACTTGTGGTCAATGCAGTGCTGCAGGGAAGCCGTTAAGTTTGCCGCCTGGGAAGTACGTACGCAAGTATG	ATCCGGTTGATCCTGCCGGACCTGACTGCTATCGGATTGATACTAAGCCATGCGAGTCATTGTAGCAATACAAGGCATACGGCTCAGTAACGCGTAGTCAACCTAACCTATGGACGGAAATAACCTCGGGAAACTGAGAATAATGTCCGATAGAACACTATACCTGGAATGGTTTGTGTTCCAAATGATTTATCGCCGTAGGATGGGACTGCGGCCTATCAGTTTGTTGGTGAGGTAATGGCCCACCAAGACTATTACAGGTACGGGCTCTGAGAGGAGTAGCCCGGAGATGGGTACTGAGACACGGACCCAGGCCCTATGGGGCGCAGCAGGCGAGAAAACTTTGCAATGTGCGAAAGCACGACAAGGTTAATCCGAGTGATTTGTGCTAAACGAATC…	Bohnholm Basin	yes, prevalent, deep	watercolumn	no	yes	Isolate or Enrichment
Ca. N. balticolittoralis (Nitrosopumilus b)	GCA_054095715.1	N._kielensis or metabat.KBP569_Feb_25m_nospike.7	balticolittoralis	NA	25	1261399	96.12	2.27	0.325074	45410	50	128758	1625	54.5128	10.0224	b9f32166331c95006dcc8caa2e5048de	AACCAGCACCTCAAGTGGTCAGGATGATTATTGGGCCTAAAGCATCCGTAGCCGGCTCTGTAAGTTTTCGGTTAAATCTGTACGCTTAACGTACAGGCTGCCGGGAATACTGCAAAGCTAGGGAGTGGGAGAGGTAGACGGTACTCGGTAGGAAGTGGTAAAATGCTTTGATCTATCGATGACCACCTGTGGCGAAGGCGGTCTACCAGAACACGTCCGACGGTGAGGGATGAAAGCTGGGGGAGCAAACCGGATTAGATACCCGGGTAGTCCCAGCTGTAAACTATGCAAACTCAGTGATGCATTGGCTTGTGGCCAATGCAGTGCTGCAGGGAAGCCGTTAAGTTTGCCGCCTGGGAAGTACGTACGCAAGTATG	ATCCGGTTGATCCTGCCGGACCTGACTGCTATCGGATTGATACTAAGCCATGCGAGTCATTGTAGCAATACAAGGCATACGGCTCAGTAACGCGTAGTCAACCTAACCTATGGACGGGAATAACCTCGGGAAACTGAGAATAATGCCCGATAGAACACTATACCTGGAATGGTTTGTGTTCCAAATGATTTATCGCCATAGGATGGGACTGCGGCCTATCAGTTTGTTGGTGAGGTAATGGCCCACCAAGACTATTACAGGTACGGGCTCTGAGAGGAGTAGCCCGGAGATGGGTACTGAGACACGGACCCAGGCCCTATGGGGCGCAGCAGGCGAGAAAACTTTGCAATGTGCGAAAGCACGACAAGGTTAATCCGAGTGATTTGTGCTAAACGAATC…	Boknis Eck metagenome	yes, prevalent, shallow	watercolumn	no	yes	MAG
N. maritimus SCM1	GCA_000018465.1	N._maritimus_SCM1	SCM1	NA	NA	1645259	100	0.97	0.341675	1645259	1	1645259	#REF!	47.6074	-122.343	625cabfbd66e4f32de52ec86cb441744	AACCAGCACCTCAAGTGGTCAGGATGATTATTGGGCCTAAAGCATCCGTAGCCGGCTCTGTAAGTTTTCGGTTAAATCTGTACGCTCAACGTACAGGCTGCCGGGAATACTGCAGAGCTAGGGAGTGGGAGAGGTAGACGGTACTCGGTAGGAAGGGGTAAAATCCTTTGATCTATTGATGACCACCTGTGGCGAAGGCGGTCTACCAGAACACGTCCGACGGTGAGGGATGAAAGCTGGGGGAGCAAACCGGATTAGATACCCGGGTAGTCCCAGCTGTAAACTATGCAAACTCAGTGATGCATTGGCTTGTGGCCAATGCAGTGCTGCAGGGAAGCCGTTAAGTTTGCCGCCTGGGAAGTACGTACGCAAGTATG	ATCCGGTTGATCCTGCCGGACCTGACTGCTATCGGATTGATACTAAGCCATGCGAGTCATTGTAGTAATACAAGGCAGACGGCTCAGTAACGCGTAGTCAACCTACCCTATGGACGGGAATAACCTCGGGAAACTGAGTATAATGCCCGATAGAACACTATACCTGGAATGGTTTGTGTTCCAAATGATTTATCGCCGTAGGATGGGACTGCGGCCTATCAGTTTGTTGGTGAGGTAATGGCCCACCAAGACTATTACAGGTACGGGCTCTGAGAGGAGTAGCCCGGAGATGGGTACTGAGACACGGACCCAGGCCCTATGGGGCGCAGCAGGCGAGAAAACTTTGCAATGTGCGAAAGCACGACAAGGTTAATCCGAGTGGTTTGTGCTAAACGAACC…	NA		sediment	no	no	Isolate or Enrichment
Ca. N. salaria BD31	GCA_000242875.1	Ca._N._salaria_BD31	BD31	NA	NA	1572957	92.39	1.94	0.33794	28330	171	158716	#REF!	38.0247	-122.361	NA	AACCAGCACCTCAAGTGGTCAGGATGATTATTGGGCCTAAAGCATCCGTAGCCGGCTCTGTAAGTTTTCGGTTAAATCTGTACGCTCAACGTACAGGCTGCCGGGAATACTGCAGAGCTAGGGAGTGGGAGAGGTAGACGGTACTCGGTAGGAAGGGGTAAAATCCTTTGATCTATTGATGACCACCTGTGGCGAAGGCGGTCTACCAGAACACGTCCGACGGTGAGGGATGAAAGCTGGGGGAGCAAACCGGATTAGATACCCGGGTAGTCCCAGCTGTAAACTATGCAAACTCAGTGATGCATTGGCTTGTGGCCAATGCAGTGCTGCAGGGAAGCCGTTAAGTTTGCCGCCTGGGAAGTACGTACGCAAGTATG	ATCCGGTTGATCCTGCCGGACCTGACTGCTATCGGATTGATACTAAGCCATGCGAGTCATTGTAGCAATACAAGGCAGACGGCTCAGTAACGCGTAGTCAACCTACCCTATGGACGGGAATAACCTCGGGAAACTGAGAATAATGCCCGATAGAACATTATGCCTGGAATGGTTTATGTTTCAAATGATTTATCGCCGTAGGATGGGACTGCGGCCTATCAGTTTGTTGGTGAGGTAATGGCCCACCAAGACTATTACAGGTACGGGCTCTGAGAGGAGTAGCCCGGAGATGGGTACTGAGACACGGACCCAGGCCCTATGGGGCGCAGCAGGCGAGAAAACTTTGCAATGTGCGAAAGCACGACAAGGTTAATCCGAGTGGTTTGTGCTAAACGAACC…	NA		sediment	no	yes	Isolate or Enrichment
Ca. N. koreensis AR1	GCA_000299365.1	Ca._N._koreensis_AR1	AR1	NA	NA	1639964	94.66	0	0.341832	1639964	1	1639964	#REF!	78.35	16.4667	625cabfbd66e4f32de52ec86cb441744	AACCAGCACCTCAAGTGGTCAGGATGATTATTGGGCCTAAAGCATCCGTAGCCGGCTCTGTAAGTTTTCGGTTAAATCTGTACGCTCAACGTACAGGCTGCCGGGAATACTGCAGAGCTAGGGAGTGGGAGAGGTAGACGGTACTCGGTAGGAAGGGGTAAAATCCTTTGATCTATTGATGACCACCTGTGGCGAAGGCGGTCTACCAGAACACGTCCGACGGTGAGGGATGAAAGCTGGGGGAGCAAACCGGATTAGATACCCGGGTAGTCCCAGCTGTAAACTATGCAAACTCAGTGATGCATTGGCTTGTGGCCAATGCAGTGCTGCAGGGAAGCCGTTAAGTTTGCCGCCTGGGAAGTACGTACGCAAGTATG	ATCCGGTTGATCCTGCCGGACCTGACTGCTATCGGATTGATACTAAGCCATGCGAGTCATTGTAGCAATACAAGGCAGACGGCTCAGTAACGCGTAGTCAACCTAACCTATGGACGGGAATAACCTCGGGAAACTGAGAATAATGCCCGATAGAACACTATATCTGGAATGGTTTGTGTTCCAAATGATTTATCGCCGTAGGATGGGACTGCGGCCTATCAGTTTGTTGGTGAGGTAATGGCCCACCAAGACTATTACAGGTACGGGCTCTGAGAGGAGTAGCCCGGAGATGGGTACTGAGACACGGACCCAGGCCCTATGGGGCGCAGCAGGCGAGAAAACTTTGCAATGTGCGAAAGCACGACAAGGTTAATCCGAGTGGTTTCTGCTAAAGGAACC…	NA		sediment	no	no	Isolate or Enrichment
Ca. N. sediminis AR2	GCA_000299395.1	Ca._N._sediminis_AR2	AR2	NA	NA	1690905	97.09	0	0.335887	1690905	1	1690905	#REF!	78.35	16.4667	625cabfbd66e4f32de52ec86cb441744	AACCAGCACCTCAAGTGGTCAGGATGATTATTGGGCCTAAAGCATCCGTAGCCGGCTCTGTAAGTTTTCGGTTAAATCTGTACGCTCAACGTACAGGCTGCCGGGAATACTGCAGAGCTAGGGAGTGGGAGAGGTAGACGGTACTCGGTAGGAAGGGGTAAAATCCTTTGATCTATTGATGACCACCTGTGGCGAAGGCGGTCTACCAGAACACGTCCGACGGTGAGGGATGAAAGCTGGGGGAGCAAACCGGATTAGATACCCGGGTAGTCCCAGCTGTAAACTATGCAAACTCAGTGATGCATTGGCTTGTGGCCAATGCAGTGCTGCAGGGAAGCCGTTAAGTTTGCCGCCTGGGAAGTACGTACGCAAGTATG	ATCCGGTTGATCCTGCCGGACCTGACTGCTATCGGATTGATACTAAGCCATGCGAGTCATTGTAGCAATACAAGGCAGACGGCTCAGTAACGCGTAGTCAACCTAACCTATGGACGGGAATAACCTCGGGAAACTGAGAATAATGCCCGATAGAACACTATATCTGGAATGGTTTGTGTTCCAAATGATTTATCGCCGTAGGATGGGACTGCGGCCTATCAGTTTGTTGGTGAGGTAATGGCCCACCAAGACTATTACAGGTACGGGCTCTGAGAGGAGTAGCCCGGAGATGGGTACTGAGACACGGACCCAGGCCCTATGGGGCGCAGCAGGCGAGAAAACTTTGCAATGTGCGAAAGCACGACAAGGTTAATCCGAGTGGTTTCTGCTAAAGGAACC…	NA		sediment	no	no	Isolate or Enrichment
N. sp000746765 SCGC AAA799-D11	GCA_000746765.1	N._sp000746765	SCGC AAA799-D11	NA	NA	1360636	86.89	0.97	0.342882	72266	77	183871	#REF!	21.2072	38.0459	625cabfbd66e4f32de52ec86cb441744	AACCAGCACCTCAAGTGGTCAGGATGATTATTGGGCCTAAAGCATCCGTAGCCGGCTCTGTAAGTTTTCGGTTAAATCTGTACGCTCAACGTACAGGCTGCCGGGAATACTGCAGAGCTAGGGAGTGGGAGAGGTAGACGGTACTCGGTAGGAAGGGGTAAAATCCTTTGATCTATTGATGACCACCTGTGGCGAAGGCGGTCTACCAGAACACGTCCGACGGTGAGGGATGAAAGCTGGGGGAGCAAACCGGATTAGATACCCGGGTAGTCCCAGCTGTAAACTATGCAAACTCAGTGATGCATTGGCTTGTGGCCAATGCAGTGCTGCAGGGAAGCCGTTAAGTTTGCCGCCTGGGAAGTACGTACGCAAGTATG	ATCCGGTTGATCCTGCCGGACCTGACTGCTATCGGATTGATACTAAGCCATGCGAGTCATTGTAGTAATACAAGGCAGACGGCTCAGTAACGCGTAGTCAACCTACCCTATGGACGGGAATAACCTCGGGAAACTGAGTATAATGCCCGATAGAACACTATTCCTGGAATGGTTTGTGTTCCAAATGATTTATCGCCGTAGGATGGGACTGCGGCCTATCAGTTTGTTGGTGAGGTAATGGCCCACCAAGACTATTACAGGTACGGGCTCTGAGAGGAGTAGCCCGGAGATGGGTACTGAGACACGGACCCAGGCCCTATGGGGCGCAGCAGGCGAGAAAACTTTGCAATGTGCGAAAGCACGACAAGGTTAATCCGAGTGGTTTGTGCTAAACGAACC…	NA		watercolumn	no	no	SAG
N. piranensis D3C	GCA_000875775.1	N._piranensis_D3C	D3C	NA	NA	1713078	100	0.97	0.338204	1713078	1	1713078	#REF!	45.51	13.56	c8f4c81576dfb760852f5556f4933626	AACCAGCACCTCAAGTGGTCAGGATGATTATTGGGCCTAAAGCATCCGTAGCCGGCTCTGTAAGTTTTCGGTTAAATCTATACGCTCAACGTATAGGCTGCCGGGAATACTGCAGAGCTAGGGAGTGGGAGAGGTAGACGGTACTCGGTAGGAAGGGGTAAAATCCTTTGATCTATTGATGACCACCTGTGGCGAAGGCGGTCTACCAGAACACGTCCGACGGTGAGGGATGAAAGCTGGGGGAGCAAACCGGATTAGATACCCGGGTAGTCCCAGCTGTAAACTATGCAAACTCAGTGATGCATTGGCTTGTGGCCAATGCAGTGCTGCAGGGAAGCCGTTAAGTTTGCCGCCTGGGAAGTACGTACGCAAGTATG	ATCCGGTTGATCCTGCCGGACCTGACTGCTATCGGATTGATACTAAGCCATGCGAGTCATTGTAGTAATACAAGGCAGACGGCTCAGTAACGCGTAGTCAACCTACCCTATGGACGGGAATAACCTCGGGAAACTGAGTATAATGCCCGATAGAACACTATATCTGGAATGGTTTGTGTTCCAAATGATTTATCGCCGTAGGATGGGACTGCGGCCTATCAGTTTGTTGGTGAGGTAATGGCCCACCAAGACTATTACAGGTACGGGCTCTGAGAGGAGTAGCCCGGAGATGGGTACTGAGACACGGACCCAGGCCCTATGGGGCGCAGCAGGCGAGAAAACTTTGCAATGTGCGAAAGCACGACAAGGTTAATCCGAGTGGTTTGTGCTAAACGAACC…	NA		watercolumn	no	no	Isolate or Enrichment
N. adriaticus NF5	GCA_000956175.1	N._adriaticus_NF5	NF5	NA	NA	1803090	100	0	0.334069	1803090	1	1803090	#REF!	45.51	13.56	c8f4c81576dfb760852f5556f4933626	AACCAGCACCTCAAGTGGTCAGGATGATTATTGGGCCTAAAGCATCCGTAGCCGGCTCTGTAAGTTTTCGGTTAAATCTATACGCTCAACGTATAGGCTGCCGGGAATACTGCAGAGCTAGGGAGTGGGAGAGGTAGACGGTACTCGGTAGGAAGGGGTAAAATCCTTTGATCTATTGATGACCACCTGTGGCGAAGGCGGTCTACCAGAACACGTCCGACGGTGAGGGATGAAAGCTGGGGGAGCAAACCGGATTAGATACCCGGGTAGTCCCAGCTGTAAACTATGCAAACTCAGTGATGCATTGGCTTGTGGCCAATGCAGTGCTGCAGGGAAGCCGTTAAGTTTGCCGCCTGGGAAGTACGTACGCAAGTATG	ATCCGGTTGATCCTGCCGGACCTGACTGCTATCGGATTGATACTAAGCCATGCGAGTCATTGTAGCAATACAAGGCAGACGGCTCAGTAACGCGTAGTCAACCTACCCTATGGACGGGAATAACCTCGGGAAACTGAGAATAATGCCCGATAGAACATTATGCCTGGAATGGTTTATGTTCCAAATGATTTATCGCCGTAGGATGGGACTGCGGCCTATCAGTTTGTTGGTGAGGTAATGGCCCACCAAGACTATTACAGGTACGGGCTCTGAGAGGAGTAGCCCGGAGATGGGTACTGAGACACGGACCCAGGCCCTATGGGGCGCAGCAGGCGAGAAAACTTTGCAATGTGCGAAAGCACGACAAGGTTAATCCGAGTGGTTTCTGCTAAAGGAACC…	NA		watercolumn	no	no	Isolate or Enrichment
N. sp001437625 BACL13 MAG-121220-bin23	GCA_001437625.1	N._sp001437625	BACL13 MAG-121220-bin23	NA	NA	1270387	99.51	0.97	0.310051	13618	183	67392	#REF!	56.9308	17.0607	1914aa84fc7f965e509b4302ae002c3e	AACCAGCACCTCAAGTGGTCAGGATGATTATTGGGCCTAAAGCATCCGTAGCCGGCTCTGTAAGTTTTCGGTTAAATCTGTACGCTTAACGTACAGGCTGCCGGGAATACTGCAGAGCTAGGGAGTGGGAGAGGTAGACGGTACTCGGTAGGAAGTGGTAAAATGCTTTGATCTATCGATGACCACCTGTGGCGAAGGCGGTCTACCAGAACACGTCCGACGGTGAGGGATGAAAGCTGGGGGAGCAAACCGGATTAGATACCCGGGTAGTCCCAGCTGTAAACTATGCAAACTCAGTGATGCATTGGCTTGTGGCCAATGCAGTGCTGCAGGGAAGCCGTTAAGTTTGCCGCCTGGGAAGTACGTACGCAAGTATG	ATCCGGTTGATCCTGCCGGACCTGACTGCTATCGGATTGATACTAAGCCATGCGAGTCATTGTAGCAATACAAGGCATACGGCTCAGTAACGCGTAGTCAACCTAACCTATGGACGGGAATAACCTCGGGAAACTGAGAATAATACCCGATAGAACACTATACCTGGAATGGTTTGTGTTCCAAATGATTTATCGCCATAGGATGGGACTGCGGCCTATCAGTTTGTTGGTGAGGTAATGGCCCACCAAGACTATTACAGGTACGGGCTCTGAGAGGAGTAGCCCGGAGATGGGTACTGAGACACGGACCCAGGCCCTATGGGGCGCAGCAGGCGAGAAAACTTTGCAATGTGCGAAAGCACGACAAGGTTAATCCGAGTGATTTGTGCTAAACGAATC…	NA		watercolumn	no	yes	MAG
N. sp001510275 casp-thauma3	GCA_001510275.1	N._sp001510275	casp-thauma3	NA	NA	1221161	94.17	0	0.327745	48651	31	100507	#REF!	36.8521	52.6063	NA	NA	NA	NA		watercolumn	no	yes	MAG
N. sp001541925 Nsub	GCA_001541925.1	N._sp_Nsub	Nsub	NA	NA	1383621	100	0	0.313978	91269	26	200414	#REF!	0	0	625cabfbd66e4f32de52ec86cb441744	AACCAGCACCTCAAGTGGTCAGGATGATTATTGGGCCTAAAGCATCCGTAGCCGGCTCTGTAAGTTTTCGGTTAAATCTGTACGCTCAACGTACAGGCTGCCGGGAATACTGCAGAGCTAGGGAGTGGGAGAGGTAGACGGTACTCGGTAGGAAGGGGTAAAATCCTTTGATCTATTGATGACCACCTGTGGCGAAGGCGGTCTACCAGAACACGTCCGACGGTGAGGGATGAAAGCTGGGGGAGCAAACCGGATTAGATACCCGGGTAGTCCCAGCTGTAAACTATGCAAACTCAGTGATGCATTGGCTTGTGGCCAATGCAGTGCTGCAGGGAAGCCGTTAAGTTTGCCGCCTGGGAAGTACGTACGCAAGTATG	ATCCGGTTGATCCTGCCGGACCTGACTGCTATCGGATTGATACTAAGCCATGCGAGTCATTGTAGCAATACAAGGCATACGGCTCAGTAACGCGTAGTCAACCTAACCTATGGACGGGAATAACCTCGGGAAACTGAGAATAATGCCCGATAGAACATTATGCCTGGAATGGTTTATGTTCCAAATGATTTATCGCCGTAGGATGGGACTGCGGCCTATCAGTTTGTTGGTGAGGTAATGGCCCACCAAGACTATTACAGGTACGGGCTCTGAGAGGAGTAGCCCGGAGATGGGTACTGAGACACGGACCCAGGCCCTATGGGGCGCAGCAGGCGAGAAAACTTTGCAATGTGCGAAAGCACGACAAGGTTAATCCGAGTGGTTTCTGCTAAAGGAACC…	NA		sponge	no	no	MAG
N. sp001543015 LS_AOA	GCA_001543015.1	N._sp001543015	LS_AOA	NA	NA	1925182	100	0	0.316419	41513	67	218566	#REF!	17.61	117.76	NA	AACCAGCACCTCAAGTGGTCAGGATGATTATTGGGCCTAAAGCATCCGTAGCCGGCTCTGTAAGTTTTCGGTTAAATCTGTACGCTTAACGTACAGGCTGCCGGGAATACTGCAGAGCTAGGGAGTGGGAGAGGTAGACGGTACTCGGTAGGAAGTGGTAAAATGCTTTGATCTATCGATGACCACCTGTGGCGAAGGCGGTCTACCAGAACACGTCCGACGGTGAGGGATGAAAGCTGGGGGAGCAAACCGGATTAGATACCCGGGTAGTCCCAGCTGTAAACTATGCAAACTCAGTGATGCATTGGCTTGTGGCCAATGCAGTGCTGCAGGGAAGCCGTTAAGTTTGCCGCCTGGGAAGTACGTACGCAAGTATG	ATCCGGTTGATCCTGCCGGACCTGACTGCTATCGGATTGATACTAAGCCATGCGAGTCATTGCAGCAATGCAAGGCAGACGGCTCAGTAACGCGTAGTCAACCTAACCTATGGACGGGAATAACCTCGGGAAACTGAGAATAATGCCCGATAGAACACTATACCTGGAATGGTTTGTGTTCCAAATGATTTATCGCCATAGGATGGGACTGCGGCCTATCAGTTTGTTGGTGAGGTAATGGCCCACCAAGACTATTACAGGTACGGGCTCTGAGAGGAGTAGCCCGGAGATGGGTACTGAGACACGGACCCAGGCCCTATGGGGCGCAGCAGGCGAGAAAACTTTGCAATGTGCGAAAGCACGACAAGGTTAATCCGAGTGGTTTCTGCTAAAGGAACC…	NA		sponge	no	no	MAG
Ca. N. catalina SPOT01	GCA_002156965.1	Ca._N._catalina_SPOT1	SPOT01	NA	NA	1360076	100	0	0.314373	1360076	1	1360076	#REF!	33.55	-118.4	625cabfbd66e4f32de52ec86cb441744	AACCAGCACCTCAAGTGGTCAGGATGATTATTGGGCCTAAAGCATCCGTAGCCGGCTCTGTAAGTTTTCGGTTAAATCTGTACGCTCAACGTACAGGCTGCCGGGAATACTGCAGAGCTAGGGAGTGGGAGAGGTAGACGGTACTCGGTAGGAAGGGGTAAAATCCTTTGATCTATTGATGACCACCTGTGGCGAAGGCGGTCTACCAGAACACGTCCGACGGTGAGGGATGAAAGCTGGGGGAGCAAACCGGATTAGATACCCGGGTAGTCCCAGCTGTAAACTATGCAAACTCAGTGATGCATTGGCTTGTGGCCAATGCAGTGCTGCAGGGAAGCCGTTAAGTTTGCCGCCTGGGAAGTACGTACGCAAGTATG	ATCCGGTTGATCCTGCCGGACCTGACTGCTATCGGATTGATACTAAGCCATGCGAGTCATTGTAGCAATACAAGGCATACGGCTCAGTAACGCGTAGTCAACCTAACCTATGGACGGGAATAACCTCGGGAAACTGAGAATAATGCCCGATAGAACATTATGCCTGGAATGGTTTATGTTCCAAATGATTTATCGCCGTAGGATGGGACTGCGGCCTATCAGTTTGTTGGTGAGGTAATGGCCCACCAAGACTATTACAGGTACGGGCTCTGAGAGGAGTAGCCCGGAGATGGGTACTGAGACACGGACCCAGGCCCTATGGGGCGCAGCAGGCGAGAAAACTTTGCAATGTGCGAAAGCACGACAAGGTTAATCCGAGTGGTTTCTGCTAAAGAAACC…	NA		watercolumn	no	no	Isolate or Enrichment
N. sp002317795 NORP47	GCA_002317795.1	N._sp002317795	NORP47	NA	NA	1906738	93.85	0.97	0.314358	68949	37	252792	#REF!	22.7559	-46.0815	NA	AACCAGCACCTCAAGTGGTCAGGATGATTATTGGGCCTAAAGCATCCGTAGCCGGCTCTGTAAGTTTTCGGTTAAATCTGTACGCTTAACGTACAGGCTGCCGGGAATACTGCAGAGCTAGGGAGTGGGAGAGGTAGACGGTACTCGGTAGGAAGTGGTAAAATGCTTTGATCTATCGATGACCACCTGTGGCGAAGGCGGTCTACCAGAACACGTCCGACGGTGAGGGATGAAAGCTGGGGGAGCAAACCGGATTAGATACCCGGGTAGTCCCAGCTGTAAACTATGCAAACTCAGTGATGCATTGGCTTGTGGCCAATGCAGTGCTGCAGGGAAGCCGTTAAGTTTGCCGCCTGGGAAGTACGTACGCAAGTATG	ATCCGGTTGATCCTGCCGGACCTGACTGCTATCGGATTGATACTAAGCCATGCGAGTCATTGCAGTAATGCAAGGCAGACGGCTCAGTAACGCGTAGTCAACCTAACCTATGGACGGGAATAACCTCGGGAAACTGAGWATAATGCCCGATAGAACACTATAYCTGGAATGGTTTGTGTTCCAAATGATTTATCGCCRTAGGATGGGACTGCGGCCTATCAGTTTGTTGGTGAGGTAATGGCCCACCAAGACTATTACAGGTACGGGCTCTGAGAGGAGTAGCCCGGAGATGGGTACTGAGACACGGACCCAGGCCCTATGGGGCGCAGCAGGCGAGAAAACTTTGCAATGTGCGAAAGCACGACAAGGTTAATCCGAGTGGTTTCTGCTAAAGGAACC…	NA		subsurface aquifer	no	no	MAG
N. sp002506665 UBA526	GCA_002506665.1	N._sp_UBA526	UBA526	NA	NA	1389729	92.23	0	0.412321	25082	89	111965	#REF!	0	0	NA	NA	TCAGGTAACGAGCGAGATCCCTGCTGCTAGTTGCCACCATTACTCTCAGGAGTAGTGGGGCGAATTAGTGGGACCGCCGCAGTTAATGCGGAGGAAGGAAGGGGCCACGGCAGGTCAGTATGCCCCGAAACTCTGGGGCCACACGCGGGCTGCAATGGTAACGACAATGGGTTTCAAATCCGAAAGGATGAGGTAATCCTCAAACGTTACCACAGTTATGACTGAGGGCTGTAACTCGCCCTCACGAATATGGAATCCCTAGTAACTGCGTGTCATTATCGCGCGGTGAATACGTCCCTGCTCCTTGCACACACCGCCCGTCGTTTCATTGAAGTGAGCTTTTAGCGAGGTGACGTCTAATTGGCGTTATCGAACTTGAGGTTCGTGACAAGGGAAAAG…	NA		sponge	no	no	MAG
N. sp002730325 NP142	GCA_002730325.1	N._sp002730325	NP142	NA	NA	1131154	88.83	2.43	0.316583	33230	39	81491	#REF!	0	0	NA	GTGCCAGCAGCCGCGGTAAAACCAGCACCTCAAGTGGTCAGGATGATTATTGGGCCTAAAGCATCCGTAGCCGGCTCTGTAAGTTTTCGGTTAAATCTGTACGCTTAACGTACAGGCTGCCGGGAATACTGCAGAGCTAGGGAGTGGGAGAGGTAGACGGTACTCGGTAGGAAGGGGTAAAATCCTTTGATCTATTGATGACCACCTGTGGCGAAGGCGGTCTACCAGAACACGTCCGACGGTGAGGGATGAAAGCTGGGGGAGCAAACCGGATTAGATACCCGGGTAGTCCCAGCTGTAAACTATGCAAACTCAGTGATGCATTGACTTGTGGTCAATGCAGTGCTGCAGGGAAGCCGTTAAGTTTGCCGCCTGGGAAGTACGTACGCAAGTATG	ATCCGGTTGATCCTGCCGGACCTGACTGCTATCGGATTGATACTAAGCCATGCGAGTCATTGTAGCAATACAAGGCAGACGGCTCAGTAACGCGTAGTCAACCTAACCTATGGACGGGAATAACCTCGGGAAACTGAGAATAATGCCCGATAGAACACTATACCTGGAATGGTTTGTGTTCCAAATGATTTATCGCCGTAGGATGGGACTGCGGCCTATCAGTTTGTTGGTGAGGTAATGGCCCACCAAGACTATTACAGGTACGGGCTCTGAGAGGAGTAGCCCGGAGATGGGTACTGAGACACGGACCCAGGCCCTATGGGGCGCAGCAGGCGAGAAAACTTTGCAATGTGCGAAAGCACGACAAGGTTAATCCGAGTGGTTTCTGCTAAAGGAACC…	NA		watercolumn	no	no	MAG
N. sp002788515 CG_4_9_14_0_2_um_filter_34_16	GCA_002788515.1	N._sp002788515	CG_4_9_14_0_2_um_filter_34_16	NA	NA	1374487	80.1	3.4	0.337461	13788	140	46710	#REF!	38.56	-110.8	NA	NA	NA	NA		groundwater	no	freshwater	MAG
N. zosterae NM25	GCA_003175215.1	N._zosterae	NM25	NA	NA	1757809	100	0	0.338385	287590	14	317662	#REF!	34.6649	138.945	625cabfbd66e4f32de52ec86cb441744	AACCAGCACCTCAAGTGGTCAGGATGATTATTGGGCCTAAAGCATCCGTAGCCGGCTCTGTAAGTTTTCGGTTAAATCTGTACGCTCAACGTACAGGCTGCCGGGAATACTGCAGAGCTAGGGAGTGGGAGAGGTAGACGGTACTCGGTAGGAAGGGGTAAAATCCTTTGATCTATTGATGACCACCTGTGGCGAAGGCGGTCTACCAGAACACGTCCGACGGTGAGGGATGAAAGCTGGGGGAGCAAACCGGATTAGATACCCGGGTAGTCCCAGCTGTAAACTATGCAAACTCAGTGATGCATTGGCTTGTGGCCAATGCAGTGCTGCAGGGAAGCCGTTAAGTTTGCCGCCTGGGAAGTACGTACGCAAGTATG	ATCCGGTTGATCCTGCCGGACCTGACTGCTATCGGATTGATACTAAGCCATGCGAGTCATTGTAGTAATACAAGGCAGACGGCTCAGTAACGCGTAGTCAACCTACCCTATGGACGAGAATAACCTCGGGAAACTGAGAATAATACTCGATAGAACATTATGCCTGGAATGGTTTATGTTTCAAATGATTTATCGCCGTAGGATGGGACTGCGGCCTATCAGTTTGTTGGTGAGGTAATGGCCCACCAAGACTATTACAGGTACGGGCTCTGAGAGGAGTAGCCCGGAGATGGGTACTGAGACACGGACCCAGGCCCTATGGGGCGCAGCAGGCGAGAAAACTTTGCAATGTGCGAAAGCACGACAAGGTTAATCCGAGTGGTTTCTGCTAAAGGAACC…	NA		sediment	no	yes	Isolate or Enrichment
N. sp002690535 MED-G94	GCA_003331425.1	N._sp002690535	MED-G94	NA	NA	1235315	100	0	0.31189	102005	16	290261	#REF!	37.3536	-0.286194	625cabfbd66e4f32de52ec86cb441744	AACCAGCACCTCAAGTGGTCAGGATGATTATTGGGCCTAAAGCATCCGTAGCCGGCTCTGTAAGTTTTCGGTTAAATCTGTACGCTCAACGTACAGGCTGCCGGGAATACTGCAGAGCTAGGGAGTGGGAGAGGTAGACGGTACTCGGTAGGAAGGGGTAAAATCCTTTGATCTATTGATGACCACCTGTGGCGAAGGCGGTCTACCAGAACACGTCCGACGGTGAGGGATGAAAGCTGGGGGAGCAAACCGGATTAGATACCCGGGTAGTCCCAGCTGTAAACTATGCAAACTCAGTGATGCATTGGCTTGTGGCCAATGCAGTGCTGCAGGGAAGCCGTTAAGTTTGCCGCCTGGGAAGTACGTACGCAAGTATG	ATCCGGTTGATCCTGCCGGACCTGACTGCTATCGGATTGATACTAAGCCATGCGAGTCATTGTAGCAATACAAGGCATACGGCTCAGTAACGCGTAGTCAACCTAACCTATGGACGGGAATAACCTCGGGAAACTGAGAATAATGCCCGATAGAACATTATGCCTGGAATGGTTTATGTTCCAAATGATTTATCGCCGTAGGATGGGACTGCGGCCTATCAGTTTGTTGGTGAGGTAATGGCCCACCAAGACTATTACAGGTACGGGCTCTGAGAGGAGTAGCCCGGAGATGGGTACTGAGACACGGACCCAGGCCCTATGGGGCGCAGCAGGCGAGAAAACTTTGCAATGTGCGAAAGCACGACAAGGTTAATCCGAGTGGTTTCTGCTAAAGAAACC…	NA		watercolumn	no	no	MAG
N. sp003702465 GoM_MAG2	GCA_003702465.1	N._sp003702465	GoM_MAG2	NA	NA	1127829	93.2	0	0.30912	15297	111	41961	#REF!	29.3	-92.8	NA	NA	NA	NA		watercolumn	no	no	MAG
N. sp003702495 GoM_MAG4	GCA_003702495.1	N._sp003702495	GoM_MAG4	NA	NA	1266765	95	1.94	0.345474	22568	93	74425	#REF!	29.3	-92.8	NA	NA	NA	NA		watercolumn	no	no	MAG
N. sp003702525 GoM_MAG5	GCA_003702525.1	N._sp003702525	GoM_MAG5	NA	NA	1279624	92.72	2.91	0.345255	32296	64	120092	#REF!	28.87	-90.73	NA	NA	NA	NA		watercolumn	no	no	MAG
N. sp003702545 GoM_MAG6	GCA_003702545.1	N._sp003702545	GoM_MAG6	NA	NA	1224048	91.26	0.97	0.34868	26433	79	58201	#REF!	28.87	-90.73	NA	NA	NA	NA		watercolumn	no	no	MAG
N. sp003724285 H13	GCA_003724285.1	N._sp_H13	H13	NA	NA	1176375	89.81	0.07	0.529794	19334	92	47710	#REF!	55.52	-15.65	NA	AACCAGCACCTCAAGTGGTCAGGATGATTATTGGGCCTAAAGCATCCGTAGCCGGCTCTGTAAGTTTTCGGTTAAATCTGTACGCTCAACGTACAGGCTGCCGGGAATACTGCAGAGCTAGGGAGTGGGAGAGGTAGACGGTACTCGGTAGGAAGGGGTAAAATCCTTTGATCTATTGATGACCACCTGTGGCGAAGGCGGTCTACCAGAACACGTCCGACGGTGAGGGATGAAAGCTGGGGGAGCAAACCGGATTAGATACCCGGGTAGTCCCAGCTGTAAACTATGCAAACTCAGTGATGCATTGGCTTGTGGCCAATGCAGTGCTGCAGGGAAGCCGTTAAGTTTGCCGCCTGGGAAGTACGTACGCAAGTATG	ATCCGGTTGATCCTGCCGGACCTGACTGCTATCGGATTGATACTAAGCCATGCGAGTCATTGTGGTAACACAAGGCAGACGGCTCAGTAACGCGTAGTCAACCTACCCTGTGGACGGGAATAACCTCGGGAAACTGAGAATAATTCCCGATAGAACATTATGCCTGGAATGGTTTATGTTCCAAATGATTTATCGCCTCAGGATGGGACTGCGGCCTATCAGTTTGTTGGTGAGGTAATGGCCCACCAAGACTATTACAGGTACGGGCTCTGAGAGGAGTAGCCCGGAGATGGGTACTGAGACACGGACCCAGGCCCTATGGGGCGCAGCAGGCGAGAAAACTTTGCAATGTGCGAAAGCACGACAAGGTTAATCCGAGTGGTTTCTGCTAAAGAAACC…	NA		sponge	no	no	MAG
N. sp003724325 D6	GCA_003724325.1	N._sp_D6	D6	NA	NA	1171110	92.23	0	0.479109	20317	106	40077	#REF!	55.44	-16.08	NA	AACCAGCACCTCAAGTGGTCAGGATGATTATTGGGCCTAAAGCATCCGTAGCCGGCTCTGTAAGTTTTCGGTTAAATCTGTACGCTCAACGTACAGGCTGCCGGGAATACTGCAGAGCTAGGGAGTGGGAGAGGTAGACGGTACTCGGTAGGAAGGGGTAAAATCCTTTGATCTATTGATGACCACCTGTGGCGAAGGCGGTCTACCAGAACACGTCCGACGGTGAGGGATGAAAGCTGGGGGAGCAAACCGGATTAGATACCCGGGTAGTCCCAGCTGTAAACTATGCAAACTCAGTGATGCATTGGCTTGTGGCCAATGCAGTGCTGCAGGGAAGCCGTTAAGTTTGCCGCCTGGGAAGTACGTACGCAAGTATG	ATCCGGTTGATCCTGCCGGACCTGACTGCTATCGGATTGATACTAAGCCATGCGAGTCATTGTGGTAACACAAGGCAGACGGCTCAGTAACGCGTAGTCAACCTACCCTGTGGACGGGAATAACCTCGGGAAACTGAGAATAATTCCCGATAGAACATAATGCCTGGAATGGTTTATGTTCCAAATGATTTATCGCCACAGGATGGGACTGCGGCCTATCAGTTTGTTGGTGAGGTAATGGCCCACCAAGACTATTACAGGTACGGGCTCTGAGAGGAGTAGCCCGGAGATGGGTACTGAGACACGGACCCAGGCCCTATGGGGCGCAGCAGGCGAGAAAACTTTGCAATGTGCGAAAGCACGACAAGGTTAATCCGAGTGGTTTCTGCTAAAGGAACC…	NA		sponge	no	no	MAG
Ca. N. sp006740685 SW	GCA_006740685.1	Ca._N._sp_SW	SW	NA	NA	1499620	100	0.97	0.33761	1499620	1	1499620	#REF!	36.9167	126.333	625cabfbd66e4f32de52ec86cb441744	AACCAGCACCTCAAGTGGTCAGGATGATTATTGGGCCTAAAGCATCCGTAGCCGGCTCTGTAAGTTTTCGGTTAAATCTGTACGCTCAACGTACAGGCTGCCGGGAATACTGCAGAGCTAGGGAGTGGGAGAGGTAGACGGTACTCGGTAGGAAGGGGTAAAATCCTTTGATCTATTGATGACCACCTGTGGCGAAGGCGGTCTACCAGAACACGTCCGACGGTGAGGGATGAAAGCTGGGGGAGCAAACCGGATTAGATACCCGGGTAGTCCCAGCTGTAAACTATGCAAACTCAGTGATGCATTGGCTTGTGGCCAATGCAGTGCTGCAGGGAAGCCGTTAAGTTTGCCGCCTGGGAAGTACGTACGCAAGTATG	ATCCGGTTGATCCTGCCGGACCTGACTGCTATCGGATTGATACTAAGCCATGCGAGTCATTGTAGTAATACAAGGCAGACGGCTCAGTAACGCGTAGTCAACCTACCCTATGGACGGGAATAACCTCGGGAAACTGAGTATAATGCCCGATAGAACACTATACCTGGAATGGTTTGTGTTCCAAATGAATGTCGCCGTAGGATGGGACTGCGGCCTATCAGTTTGTTGGTGAGGTAATGGCCCACCAAGACTATTACAGGTACGGGCTCTGAGAGGAGTAGCCCGGAGATGGGTACTGAGACACGGACCCAGGCCCTATGGGGCGCAGCAGGCGAGAAAACTTTGCAATGTGCGAAAGCACGACAAGGTTAATCCGAGTGGTTTGTGCTAAACGAACCT…	NA		watercolumn	no	no	Isolate or Enrichment
N. sp007571135 PNGco_C_binVS21	GCA_007571135.1	N._sp007571135	PNGco_C_binVS21	NA	NA	1468040	91.35	0.97	0.418799	10195	175	40540	#REF!	-9.82822	150.821	NA	NA	NA	NA		coral	no	no	MAG
N. sp013043295 Site_A32	GCA_013043295.1	N._sp013043295	Site_A32	NA	NA	1167840	87.34	2.91	0.33276	10071	160	42680	#REF!	-37.851	144.954	NA	AACCAGCACCTCAAGTGGTCAGGATGATTATTGGGCCTAAAGCATCCGTAGCCGGCTCTATAAGTTTTCGGTTAAATCTGTACGCTCAACGTACAGGCTGCCGGGAATACTGCAGAGCTAGGGAGTGGGAGAGGTAGACGGTACTCGGTAGGAAGGGGTAAAATCCTTTGATCTATTGATGACCACCTGTGGCGAAGGCGGTCTACCAGAACACGTCCGACGGTGAGGGATGAAAGCTGGGGGAGCAAACCGGATTAGATACCCGGGTAGTCCCAGCTGTAAACTATGCAAACTCAGTGATGCATTGGCTTGTGGCCAATGCAGTGCTGCAGGGAAGCCGTTAAGTTTGCCGCCTGGGAAGTACGTACGCAAGTATG	ATCCGGTTGATCCTGCCGGACCTGACTGCTATCGGATTGATACTAAGCCATGCGAGTCATTGTAGCAATACAAGGCAGACGGCTCAGTAACGCGTAGTCAACCTAACCTATGGACGGGAATAACCTCGGGAAACTGAGAATAATGCCCGATAGAACACTATACCTGGAATGGTTTGTGTTCCAAATGATTTATCGCCGTAGGATGGGACTGCGGCCTATCAGTTTGTTGGTGAGGTAATGGCCCACCAAGACTATTACAGGTACGGGCTCTGAGAGGAGTAGCCCGGAGATGGGTACTGAGACACGGACCCAGGCCCTATGGGGCGCAGCAGGCGAGAAAACTTTGCAATGTGCGAAAGCACGACAAGGTTAATCCGAGTGGTTTCTGCTAAAGGAACC…	NA		sediment	no	no	MAG
N. sp013215285 DT_77	GCA_013215285.1	N._sp013215285	DT_77	NA	NA	1664924	99.51	0.49	0.319769	209054	23	578104	#REF!	22.75	-158	NA	AACCAGCACCTCAAGTGGTCAGGATGATTATTGGGCCTAAAGCATCCGTAGCCGGCTCTGTAAGTTTTCGGTTAAATCTGTACGCTTAACGTACAGGCTGCCGGGAATACTGCAGAGCTAGGGAGTGGGAGAGGTAGACGGTACTCGGTAGGAAGGGGTAAAATCCTTTGATCTATTGATGACCACCTGTGGCGAAGGCGGTCTACCAGAACACGTCCGACGGTGAGGGATGAAAGCTGGGGGAGCAAACCGGATTAGATACCCGGGTAGTCCCAGCTGTAAACTATGCAAACTCAGTGATGCATTGACTTGTGGTCAATGCAGTGCTGCAGGGAAGCCGTTAAGTTTGCCGCCTGGGAAGTACGTACGCAAGTATG	ATCCGGTTGATCCTGCCGGACCTGACTGCTATCGGATTGATACTAAGCCATGCGAGTCATTGTAGTAATACAAGGCAGACGGCTCAGTAACGCGTAGTCAACCTAACCTATGGACGGGAATAACCTCGGGAAACTGAGTATAATGCCCGATAGAACATTATGCCTGGAATGGTTTATGTTCCAAATGATTTATCGCCGTAGGATGGGACTGCGGCCTATCAGTTTGTTGGTGAGGTAATGGCCCACCAAGACTATTACAGGTACGGGCTCTGAGAGGAGTAGCCCGGAGATGGGTACTGAGACACGGACCCAGGCCCTATGGGGCGCAGCAGGCGAGAAAACTTTGCAATGTGCGAAAGCACGACAAGGTTAATCCGAGTGGTTTGTGCTAAACGAACC…	NA		watercolumn	deep	no	MAG
N. sp013390905 L19a	GCA_013390905.1	N._sp013390905_L19a	L19a	NA	NA	1228710	99.03	0	0.332172	99222	20	341299	#REF!	11.33	142.197	NA	AACCAGCACCTCAAGTGGTCAGGATGATTATTGGGCCTAAAGCATCCGTAGCCGGCTCTGTAAGTTTTCGGTTAAATCTGTACGCTTAACGTACAGGCTGCCGGGAATACTGCAGAGCTAGGGAGTGGGAGAGGTAGACGGTACTCGGTAGGAAGTGGTAAAATGCTTTGATCTATCGATGACCACCTGTGGCGAAGGCGGTCTACCAGAACACGTCCGACGGTGAGGGATGAAAGCTGGGGGAGCAAACCGGATTAGATACCCGGGTAGTCCCAGCTGTAAACTATGCAAACTCAGTGATGCATTGGCTTGTGGCCAATGCAGTGCTGCAGGGAAGCCGTTAAGTTTGCCGCCTGGGAAGTACGTACGCAAGTATG	ATCCGGTTGATCCTGCCGGACCTGACTGCTATCGGATTGATACTAAGCCATGCGAGTCATTGTAGCAATACAAGGCAGACGGCTCAGTAACGCGTAGTCAACCTACCCTATGGACGGGAATAACCTCGGGAAACTGAGTATAATGCCCGATAGAACATTATGCCTGGAATGGTTTATGTTCCAAATGATTTATCGCCGTAGGATGGGACTGCGGCCTATCAGTTTGTTGGTGAGGTAATGGCCCACCAAGACTATTACAGGTACGGGCTCTGAGAGGAGTAGCCCGGAGATGGGTACTGAGACACGGACCCAGGCCCTATGGGGCGCAGCAGGCGAGAAAACTTTGCAATGTGCGAAAGCACGACAAGGTTAATCCGAGTGGTTTCTGCTAAAGGAACC…	NA		watercolumn	deep	no	MAG
N. cobalaminigenes HCA1	GCA_013407145.1	N._cobalaminigenes	HCA1	NA	NA	1563356	98.54	0	0.330133	1563356	1	1563356	#REF!	47.91	-122.62	625cabfbd66e4f32de52ec86cb441744	AACCAGCACCTCAAGTGGTCAGGATGATTATTGGGCCTAAAGCATCCGTAGCCGGCTCTGTAAGTTTTCGGTTAAATCTGTACGCTCAACGTACAGGCTGCCGGGAATACTGCAGAGCTAGGGAGTGGGAGAGGTAGACGGTACTCGGTAGGAAGGGGTAAAATCCTTTGATCTATTGATGACCACCTGTGGCGAAGGCGGTCTACCAGAACACGTCCGACGGTGAGGGATGAAAGCTGGGGGAGCAAACCGGATTAGATACCCGGGTAGTCCCAGCTGTAAACTATGCAAACTCAGTGATGCATTGGCTTGTGGCCAATGCAGTGCTGCAGGGAAGCCGTTAAGTTTGCCGCCTGGGAAGTACGTACGCAAGTATG	ATCCGGTTGATCCTGCCGGACCTGACTGCTATCGGATTGATACTAAGCCATGCGAGTCATTGTAGCAATACAAGGCAGACGGCTCAGTAACGCGTAGTCAACCTAACCTATGGACGGGAATAACCTCGGGAAACTGAGAATAATGCCCGATAGAACACTATACCTGGAATGGTTTGTGTTCCAAATGATTTATCGCCGTAGGATGGGACTGCGGCCTATCAGTTTGTTGGTGAGGTAATGGCCCACCAAGACTATTACAGGTACGGGCTCTGAGAGGAGTAGCCCGGAGATGGGTACTGAGACACGGACCCAGGCCCTATGGGGCGCAGCAGGCGAGAAAACTTTGCAATGTGCGAAAGCACGACAAGGTTAATCCGAGTGGTTTGTGCTAAACGAACC…	NA		watercolumn	no	yes	Isolate or Enrichment
N. oxyclinae HCE1	GCA_013407165.1	N._oxyclinae_HCE1	HCE1	NA	NA	1585110	99.51	0	0.330535	1585110	1	1585110	#REF!	47.42	-123.11	352eba55e991dd5f1d036e98807ce4bd	AACCAGCACCTCAAGTGGTCAGGATGATTATTGGGCCTAAAGCATCCGTAGCCGGCTCTGTAAGTTTTCGGTTAAATCTGTACGCTTAACGTACAGGCTGCCGGGAATACTGCAGAGCTAGGGAGTGGGAGAGGTAGACGGTACTCGGTAGGAAGGGGTAAAATCCTTTGATCTATTGATGACCACCTGTGGCGAAGGCGGTCTACCAGAACACGTCCGACGGTGAGGGATGAAAGCTGGGGGAGCAAACCGGATTAGATACCCGGGTAGTCCCAGCTGTAAACTATGCAAACTCAGTGATGCATTGACTTGTGGTCAATGCAGTGCTGCAGGGAAGCCGTTAAGTTTGCCGCCTGGGAAGTACGTACGCAAGTATG	ATCCGGTTGATCCTGCCGGACCTGACTGCTATCGGATTGATACTAAGCCATGCGAGTCATTGTAGCAATACAAGGCATACGGCTCAGTAACGCGTAGTCAACCTAACCTATGGACGAGAATAACCTCGGGAAACTGAGAATAATGCTCGATAGAACACTATATCTGGAATGGTTTGTGTTCCAAATGATTTATCGCCGTAGGATGGGACTGCGGCCTATCAGTTTGTTGGTGAGGTAATGGCCCACCAAGACTATTACAGGTACGGGCTCTGAGAGGAGTAGCCCGGAGATGGGTACTGAGACACGGACCCAGGCCCTATGGGGCGCAGCAGGCGAGAAAACTTTGCAATGTGCGAAAGCACGACAAGGTTAATCCGAGTGATTTGTGCTAAACGAATC…	NA		watercolumn	no	yes	Isolate or Enrichment
N. ureiphilus PS0	GCA_013407185.1	N._ureiphilus	PS0	NA	NA	2171418	100	0	0.334467	2171418	1	2171418	#REF!	47.59	-122.4	29998bac4d44aea15375f3241a92a19f	AACCAGCACCTCAAGTGGTCAGGATGATTATTGGGCCTAAAGCATCCGTAGCCGGCTCTATAAGTTTTCGGTTAAATCTGTACGCTCAACGTACAGGCTGCCGGGAATACTGCAGAGCTAGGGAGTGGGAGAGGTAGACGGTACTCGGTAGGAAGGGGTAAAATCCTTTGATCTATTGATGACCACCTGTGGCGAAGGCGGTCTACCAGAACACGTCCGACGGTGAGGGATGAAAGCTGGGGGAGCAAACCGGATTAGATACCCGGGTAGTCCCAGCTGTAAACTATGCAAACTCAGTGATGCATTGGCTTGTGGCCAATGCAGTGCTGCAGGGAAGCCGTTAAGTTTGCCGCCTGGGAAGTACGTACGCAAGTATG	ATCCGGTTGATCCTGCCGGACCTGACTGCTATCGGATTGATACTAAGCCATGCGAGTCATTGTAGCAATACAAGGCAGACGGCTCAGTAACGCGTAGTCAACCTACCCTATGGACGGGAATAACCTCGGGAAACTGAGAATAATGCCCGATAGAACATTATGCCTGGAATGGTTTATGTTTCAAATGATTTATCGCCGTAGGATGGGACTGCGGCCTATCAGTTTGTTGGTGAGGTAATGGCCCACCAAGACTATTACAGGTACGGGCTCTGAGAGGAGTAGCCCGGAGATGGGTACTGAGACACGGACCCAGGCCCTATGGGGCGCAGCAGGCGAGAAAACTTTGCAATGTGCGAAAGCACGACAAGGTTAATCCGAGTGGTTTCTGCTAAAGGAACC…	NA		sediment	no	yes	Isolate or Enrichment
N. sp013867245 W2bin2	GCA_013867245.1	N._sp013867245	W2bin2	NA	NA	1146478	89.32	4.85	0.326546	9233	175	36677	#REF!	24.4	117.97	NA	NA	NA	NA		watercolumn	no	yes	MAG
N. sp013911135 HM_N	GCA_013911135.1	N._sp013911135	HM_N	NA	NA	1709843	97.57	0	0.332672	24895	107	94787	#REF!	21.9	-93.4	NA	AACCAGCACCTCAAGTGGTCAGGATGATTATTGGGCCTAAAGCATCCGTAGCCGGCTCTGTAAGTTTTCGGTTAAATCTGTACGCTTAACGTACAGGCTGCCGGGAATACTGCAGAGCTAGGGAGTGGGAGAGGTAGACGGTACTCGGTAGGAAGTGGTAAAATGCTTTGATCTATCGATGACCACCTGTGGCGAAGGCGGTCTACCAGAACACGTCCGACGGTGAGGGATGAAAGCTGGGGGAGCAAACCGGATTAGATACCCGGGTAGTCCCAGCTGTAAACTATGCAAACTCAGTGATGCATTGGCTTGTGGCCAATGCAGTGCTGCAGGGAAGCCGTTAAGTTTGCCGCCTGGGAAGTACGTACGCAAGTATG	ATCCGGTTGATCCTGCCGGACCTGACTGCTATCGGATTGATACTAAGCCATGCGAGTCATTGTAGCAATACAGGGCAGACGGCTCAGTAACGCGTAGTCAACCTACCCTATGGACGGGGATAACCTCGGGAAACTGAGTATAATACCCGATAGAACATTATGCCTGGAATGGTTTATGTTCCAAATGATTTATTGCCATAGGATGGGACTGCGGCCTATCAGTTTGTTGGTGAGGTAATGGCCCACCAAGACTATTACAGGTACGGGCTCTGAGAGGAGTGGCCCGGAGATGGGTACTGAGACACGGACCCAGGCCCTATGGGGCGCAGCAGGCGAGAAAACTTTGCAATGTGCGAAAGCACGACAAGGTTAATCCGAGTGGTTTCTGCTAAAGGAACC…	NA		sponge	deep	no	MAG
N. sp014075315 MH-Pat-all_metabat2_16	GCA_014075315.1	N._sp014075315	MH-Pat-all_metabat2_16	NA	NA	1922210	98.54	0.97	0.368672	1922210	1	1922210	#REF!	-41.16	173.86	NA	AACCAGCACCTCAAGTGGTCAGGATGATTATTGGGCCTAAAGCATCCGTAGCCGGCTCTGTAAGTTTTCGGTTAAATCTGTACGCTCAACGTACAGGCTGCCGGGAATACTGCAGAGCTAGGGAGTGGGAGAGGTAGACGGTACTCGGTAGGAAGGGGTAAAATCCTTTGATCTATTGATGACCACCTGTGGCGAAGGCGGTCTACCAGAACACGTCCGACGGTGAGGGATGAAAGCTGGGGGAGCAAACCGGATTAGATACCCGGGTAGTCCCAGCTGTAAACTATGCAAACTCAGTGATGCATTGACTTGTGGTCAATGCAGTGCTGCAGGGAAGCCGTTAAGTTTGCCGCCTGGGAAGTACGTACGCAAGTATG	ATCCGGTTGATCCTGCCGGACCTGACTGCTATCGGATTGATACTAAGCCATGCGAGTCATTGTAGCAATACAAGGCAGACGGCTCAGTAACGCGTAGTCAACCTAACCTATGGATGGGAATAACCTCGGGAAACTGAGAATAATGCCCAATAGAACACTATACCTGGAATGGTTTGTGTTCCAAATGATTTATCGCCGTAGGATGGGACTGCGGCCTATCAGTTTGTTGGTGAGGTAATGGCCCACCAAGACTATTACAGGTACGGGCTCTGAGAGGAGTAGCCCGGAGATGGGTACTGAGACACGGACCCAGGCCCTATGGGGCGCAGCAGGCGAGAAAACTTTGCAATGTGCGAAAGCACGACAAGGTTAATCCGAGTGATTTGTGCTAAACGAATC…	NA		sponge	no	no	MAG
N. sp014078525 b3	GCA_014078525.1	N._sp_b3	b3	NA	NA	1789073	100	0	0.333546	520313	9	519177	#REF!	0	0	c8f4c81576dfb760852f5556f4933626	AACCAGCACCTCAAGTGGTCAGGATGATTATTGGGCCTAAAGCATCCGTAGCCGGCTCTGTAAGTTTTCGGTTAAATCTATACGCTCAACGTATAGGCTGCCGGGAATACTGCAGAGCTAGGGAGTGGGAGAGGTAGACGGTACTCGGTAGGAAGGGGTAAAATCCTTTGATCTATTGATGACCACCTGTGGCGAAGGCGGTCTACCAGAACACGTCCGACGGTGAGGGATGAAAGCTGGGGGAGCAAACCGGATTAGATACCCGGGTAGTCCCAGCTGTAAACTATGCAAACTCAGTGATGCATTGGCTTGTGGCCAATGCAGTGCTGCAGGGAAGCCGTTAAGTTTGCCGCCTGGGAAGTACGTACGCAAGTATG	ATCCGGTTGATCCTGCCGGACCTGACTGCTATCGGATTGATACTAAGCCATGCGAGTCATTGTAGCAATACAAGGCAGACGGCTCAGTAACGCGTAGTCAACCTACCCTATGGACGGGAATAACCTCGGGAAACTGAGAATAATGCCCGATAGAACATTATGCCTGGAATGGTTTATGTTCCAAATGATTTATCGCCGTAGGATGGGACTGCGGCCTATCAGTTTGTTGGTGAGGTAATGGCCCACCAAGACTATTACAGGTACGGGCTCTGAGAGGAGTGGCCCGGAGATGGGTACTGAGACACGGACCCAGGCCCTATGGGGCGCAGCAGGCGAGAAAACTTTGCAATGTGCGAAAGCACGACAAGGTTAATCCGAGTGGTTTCTGCTAAAGGAACC…	NA		watercolumn	no	no	Isolate or Enrichment
N. sp014384555 NIOZ-UU107	GCA_014384555.1	N._sp014384555	NIOZ-UU107	NA	NA	1390264	93.69	0.97	0.333059	32856	84	79746	#REF!	42.8967	30.6783	NA	NA	NA	NA		watercolumn	no	yes	MAG
N. sp016125975 PfA	GCA_016125975.1	N._sp016125975	PfA	NA	NA	1791570	98.06	0	0.3359	28291	108	116617	#REF!	33	35.02	NA	NA	NA	NA		sponge	no	no	MAG
N. sp018263505 SuakinDeep_MAG45_8	GCA_018263505.1	N._sp018263505	SuakinDeep_MAG45_8	NA	NA	1374775	95.15	0.97	0.312224	31909	68	70767	#REF!	19.61	38.73	625cabfbd66e4f32de52ec86cb441744	AACCAGCACCTCAAGTGGTCAGGATGATTATTGGGCCTAAAGCATCCGTAGCCGGCTCTGTAAGTTTTCGGTTAAATCTGTACGCTCAACGTACAGGCTGCCGGGAATACTGCAGAGCTAGGGAGTGGGAGAGGTAGACGGTACTCGGTAGGAAGGGGTAAAATCCTTTGATCTATTGATGACCACCTGTGGCGAAGGCGGTCTACCAGAACACGTCCGACGGTGAGGGATGAAAGCTGGGGGAGCAAACCGGATTAGATACCCGGGTAGTCCCAGCTGTAAACTATGCAAACTCAGTGATGCATTGGCTTGTGGCCAATGCAGTGCTGCAGGGAAGCCGTTAAGTTTGCCGCCTGGGAAGTACGTACGCAAGTATG	ATCCGGTTGATCCTGCCGGACCTGACTGCTATCGGATTGATACTAAGCCATGCGAGTCATTGTAGCAATACAAGGCAGACGGCTCAGTAACGCGTAGTCAACCTAACCTATGGACGGGAATAACCTCGGGAAACTGAGAATAATGCCCGATAGAACACTATACCTGGAATGGTTTGTGTTCCAAATGATTTATCGCCGTAGGATGGGACTGCGGCCTATCAGTTTGTTGGTGAGGTAATGGCCCACCAAGACTATTACAGGTACGGGCTCTGAGAGGAGTAGCCCGGAGATGGGTACTGAGACACGGACCCAGGCCCTATGGGGCGCAGCAGGCGAGAAAACTTTGCAATGTGCGAAAGCACGACAAGGTTAATCCGAGTGGTTTCTGCTAAAGGAACC…	NA		watercolumn	deep	no	MAG
N. sp018657375 SI047_bin32	GCA_018657375.1	N._sp018657375	SI047_bin32	NA	NA	959454	80.58	1.94	0.328661	6457	178	24180	#REF!	48.36	-123.3	NA	NA	NA	NA		watercolumn	no	yes	MAG
N. sp018668425 SI073_bin69	GCA_018668425.1	N._sp018668425	SI073_bin69	NA	NA	1267334	90.78	1.46	0.318342	15937	113	48493	#REF!	48.36	-123.3	NA	NA	NA	NA		watercolumn	no	yes	MAG
N. sp020431995 HKST02	GCA_020431995.1	N._sp020431995	HKST02	NA	NA	1731429	95.15	0	0.377503	21607	128	67644	#REF!	22.4062	114.213	NA	NA	NA	NA		sewage	no	no	MAG
N. sp021268355 SFB3	GCA_021268355.1	N._sp021268355	SFB3	NA	NA	1343525	100	0.97	0.341729	36644	73	85042	#REF!	38.0517	-121.88	NA	AACCAGCACCTCAAGTGGTCAGGATGATTATTGGGCCTAAAGCATCCGTAGCCGGCTCTGTAAGTTTTCGGTTAAATCTGTACGCTCAACGTACAGGCTGCCGGGAATACTGCAGAGCTAGGGAGTGGGAGAGGTAGACGGTACTCGGTAGGAAGGGGTAAAATCCTTTGATCTATTGATGACCACCTGTGGCGAAGGCGGTCTACCAGAACACGTCCGACGGTGAGGGATGAAAGCTGGGGGAGCAAACCGGATTAGATACCCGGGTAGTCCCAGCTGTAAACTATGCAAACTCAGTGATGCATTGGCTTGTGGCCAATGCAGTGCTGCAGGGAAGCCGTTAAGTTTGCCGCCTGGGAAGTACGTACGCAAGTATG	ATCCGGTTGATCCTGCCGGACCTGACTGCTATCGGATTGATACTAAGCCATGCGAGTCATTGTAGTAATACAAGGCAGACGGCTCAGTAACGCGTAGTCAACCTACCCTATGGACGGGAATAACCTCGGGAAACTGAGTATAATGCCCGATAGAACACTATTCCTGGAATGGTTTGTGTTCCAAATGAATGTCGCCGTAGGATGGGACTGCGGCCTATCAGTTTGTTGGTGAGGTAATGGCCCACCAAGACTATTACAGGTACGGGCTCTGAGAGGAGTAGCCCGGAGATGGGTACTGAGACACGGACCCAGGCCCTATGGGGCGCAGCAGGCGAGAAAACTTTGCAATGTGCGAAAGCACGACAAGGTTAATCCGAGTGGTTTCTGCTAAAGGAACCT…	NA		watercolumn	no	yes	MAG
N. sp021296175 277c_18	GCA_021296175.1	N._sp021296175	277c_18	NA	NA	1784875	92.23	0.97	0.596586	19013	166	57079	#REF!	33.01	35.04	NA	NA	NA	NA		sponge	no	no	MAG
Ca. N. limneticus AOA-LC4	GCA_022117465.1	N._limneticus	AOA-LC4	NA	NA	1189543	99.03	0	0.303724	252685	8	346910	#REF!	47.7579	9.12617	NA	AACCAGCACCTCAAGTGGTCAGGATGATTATTGGGCCTAAAGCATCCGTAGCCGGCTCTGTAAGTTTTCGGTTAAATCTGTACGCTTAACGTACAGGCTGCCGGGAATACTGCAGAGCTAGGGAGTGGGAGAGGTAGACGGTACTCGGTAGGAAGGGGTAAAATCCTTTGATCTATTGATGACCACCTGTGGCGAAGGCGGTCTACCAGAACACGTCCGACGGTGAGGGATGAAAGCTGGGGGAGCAAACCGGATTAGATACCCGGGTAGTCCCAGCTGTAAACTATGCAAACTCAGTGATGCATTGGCTTGTGGCCAATGCAGTGCTGCAGGGAAGCCGTTAAGTTTGCCGCCTGGGAAGTACGTACGCAAGTATG	ATCCGGTTGATCCTGCCGGACCTGACTGCTATCGGATTGATACTAAGCCATGCGAGTCATTGTAGCAATACAAGGCATACGGCTCAGTAACGCGTAGTCAACCTACCCTATGGACGGAAATAACCTCGGGAAACTGAGAATAATATCCGATAGAACATTATGCCTGGAATGGTTTATGTTCCAAATGATTTATCGCCGTAGGATGGGACTGCGGCCTATCAGTTTGTTGGTGAGGTAATGGCCCACCAAGACTATTACAGGTACGGGCTCTGAGAGGAGTAGCCCGGAGATGGGTACTGAGACACGGACCCAGGCCCTATGGGGCGCAGCAGGCGAGAAAACTTTGCAATGTGCGAAAGCACGACAAGGTTAATCCGAGTGATTTCTGCTAAAGAAATC…	NA		watercolumn	no	freshwater	MAG
N. sp022564385 B52T3L11	GCA_022564385.1	N._sp022564385	B52T3L11	NA	NA	1479717	95.87	0.97	0.322468	13495	161	34190	#REF!	11.325	142.191	NA	NA	NA	NA		sediment	deep	no	MAG
N. sp022565935 B44T3L14	GCA_022565935.1	N._sp022565935	B44T3L14	NA	NA	1125635	82.69	0.32	0.32341	11867	140	54181	#REF!	11.325	142.189	NA	NA	NA	NA		sediment	deep	no	MAG
N. sp022573895 B12T1B11	GCA_022573895.1	N._sp022573895	B12T1B11	NA	NA	1804682	98.06	3.88	0.331746	34881	92	159619	#REF!	11.228	141.689	NA	AACCAGCACCTCAAGTGGTCAGGATGATTATTGGGCCTAAAGCATCCGTAGCCGGCTCTGTAAGTTTTCGGTTAAATCTGTACGCTTAACGTACAGGCTGCCGGGAATACTGCAGAGCTAGGGAGTGGGAGAGGTAGACGGTACTCGGTAGGAAGTGGTAAAATGCTTTGATCTATCGATGACCACCTGTGGCGAAGGCGGTCTACCAGAACACGTCCGACGGTGAGGGATGAAAGCTGGGGGAGCAAACCGGATTAGATACCCGGGTAGTCCCAGCTGTAAACTATGCAAACTCAGTGATGCATTGGCTTGTGGCCAATGCAGTGCTGCAGGGAAGCCGTTAAGTTTGCCGCCTGGGAAGTACGTACGCAAGTATG	ATCCGGTTGATCCTGCCGGACCTGACTGCTATCGGATTGATACTAAGCCATGCGAGTCATTGTAGCAATACAAGGCAGACGGCTCAGTAACGCGTAGTCAACCTACCCTATGGACGGGAATAACCTCGGGAAACTGAGAATAATGCCCGATAGAACATTATGCCTGGAATGGTTTATGTTCCAAATGATTTATCGCCGTAGGATGGGACTGCGGCCTATCAGTTTGTTGGTGAGGTAATGGCCCACCAAGACTATTACAGGTACGGGCTCTGAGAGGAGTAGCCCGGAGATGGGTACTGAGACACGGACCCAGGCCCTATGGGGCGCAGCAGGCGAGAAAACTTTGCAATGTGCGAAAGCACGACAAGGTTAATCCGAGTGGTTTCTGCTAAAGGAACC…	NA		sediment	deep	no	MAG
N. sp022823825 p16x60bins.31	GCA_022823825.1	N._sp022823825	p16x60bins.31	NA	NA	1696603	95.15	0.97	0.59839	38045	68	110119	#REF!	9.35133	-82.2593	NA	NA	NA	NA		sponge	no	no	MAG
N. sp024276695 Dive96_bin2.279	GCA_024276695.1	N._sp024276695	Dive96_bin2.279	NA	NA	1560517	97.09	1.94	0.329017	66345	41	162330	#REF!	-37.78	49.64	NA	GTGCCAGCAGCCGCGGTAAAACCAGCACCTCAAGTGGTCAGGATGATTATTGGGCCTAAAGCATCCGTAGCCGGCTCTGTAAGTTTTCGGTTAAATCTGTACGCTTAACGTACAGGCTGCCGGGAATACTGCAGAGCTAGGGAGTGGGAGAGGTAGACGGTACTCGGTAGGAAGGGGTAAAATCCTTTGATCTATTGATGACCACCTGTGGCGAAGGCGGTCTACCAGAACACGTCCGACGGTGAGGGATGAAAGCTGGGGGAGCAAACCGGATTAGATACCCGGGTAGTCCCAGCTGTAAACTATGCAAACTCAGTGATGCATTGACTTGTGGTCAATGCAGTGCTGCAGGGAAGCCGTTAAGTTTGCCGCCTGGGAAGTACGTACGCAAGTATG	ATCCGGTTGATCCTGCCGGACCTGACTGCTATCGGATTGATACTAAGCCATGCGAGTCATTGTAGCAATACAAGGCAGACGGCTCAGTAACGCGTAGTCAACCTAACCTATGGACGGGAATAACCTCGGGAAACTGAGAATAATGCCCGATAGAACACTATGCCTGGAATGGTTTGTGTTCCAAATGATTTATCGCCGTAGGATGGGACTGCGGCCTATCAGTTTGTTGGTGAGGTAATGGCCCACCAAGACTATTACAGGTACGGGCTCTGAGAGGAGTAGCCCGGAGATGGGTACTGAGACACGGACCCAGGCCCTATGGGGCGCAGCAGGCGAGAAAACTTTGCAATGTGCGAAAGCACGACAAGGTTAATCCGAGTGATTTGTGCTAAACGAATC…	NA		watercolumn	deep	no	MAG
N. sp024644105 Ww628	GCA_024644105.1	N._sp024644105	Ww628	NA	NA	1289050	89.32	0	0.332083	24105	95	99086	#REF!	-36.5424	174.707	NA	TACGGAGGGTGCAAGCGTTATCCGGAATCATTGGGTTTAAAGGGTCCGTAGGCGGACTAATAAGTCAGAGGTGAAATCCTGCAGCTCAACTGTAGAACTGCCTTTGAAACTGTTAGTCTTGAGTTATTGTGAAGTGGTTAGAATATGTAGTGTAGCGGTGAAATGCTTAGAGATTACATGGAATACCGATTGCGAAGGCAGATCACTAACAATATACTGACGCTGATGGACGAAAGCGTGGGGAGCGAACGGGATTAGATACCCCGGTAGTCCACGCCGTAAACGATGGATACTAGCTGTTCGGCCGTAAGGCTGAGTGGCTAAGCGAAAGTGATAAGTATCCCACCTGGGGAGTACGTTCGCAAGAATG	TTTGATCCTGGCTCAGGATGAACGCTAGCGGCAGGCTTAACACATGCAAGTCGAGGGGTAACATTGGAGCTTGCTTCAGATGACGACCGGCGCACGGGTGCGTAACGCGTATGCAATCTACCTCATACTGAGGGATAGCCTTTGGAAACGAAGATTAATACCTCATAGTATATCGACTCGGCATCGGGATGATATTAAAGGTTACGGTATGAGATGAGCATGCGTCCTATTAGCTTGTTGGTAAGGTAACGGCTTACCAAGGCAACGATAGGTAGGGGCCCTGAGAGGGGGATCCCCCACACTGGTACTGAGACACGGACCAGACTCCTACGGGAGGCAGCAGTGAGGAATATTGGACAATGGAGGCAACTCTGATCCAGCCATGCCGCGTGAAGGATG…	NA		sediment	no	yes	MAG
N. sp900620265 IBTHAUMO2	GCA_900620265.1	N._sp900620265	IBTHAUMO2	NA	NA	1996680	99.03	0.97	0.648221	35099	113	135581	#REF!	-18.6146	146.5	NA	AACCAGCACCTCAAGTGGTCAGGATGATTATTGGGCCTAAAGCATCCGTAGCCGGCTCTGTAAGTTTTCGGTTAAATCTGTACGCTCAACGTACAGGCTGCCGGGAATACTGCAGAGCTAGGGAGTGGGAGAGGTAGACGGTACTCGGTAGGAAGGGGTAAAATCCTTTGATCTATTGATGACCACCTGTGGCGAAGGCGGTCTACCAGAACACGTCCGACGGTGAGGGATGAAAGCTGGGGGAGCAAACCGGATTAGATACCCGGGTAGTCCCAGCTGTAAACTATGCAAACTCAGTGATGCATTGGCTTGTGGCCAATGCAGTGCTGCAGGGAAGCCGTTAAGTTTGCCGCCTGGGAAGTACGTACGCAAGTATG	ATCCGGTTGATCCTGCCGGACCTGACTGCTATCGGATTGATACTAAGCCATGCGAGTCATTGCAGCAATGCAAGGCGGACGGCTCAGTAACGCGTAGTCAACCTGCCCTGTGGACGGGAATAACCTCGGGAAACTGAGGATAATGCCCGATAGAGCACCGTGCCTGGAACGGCCGGTGCTCCAAACGAATGTCGCCGCAGGATGGGACTGCGTCCTATCAGTTTGTTGGTGAGGTAATGGCCCACCAAGACTATTACAGGTACGGGCTCTGAGAGGAGTAGCCCGGAGATGGGTACTGAGACACGGACCCAGGCCCTATGGGGCGCAGCAGGCGAGAAAACTTTGCAATGTGCGAAAGCACGACAAGGTTAATCCGAGTGGTTCCTGCTAAAGGAACCT…	NA		sponge	no	no	MAG
Ca. Nitrosopelagicus brevis CN25	GCA_000812185.1	Ca._Nitrosopelagicus_brevis_CN25	CN25	NA	NA	1232128	99.51	0	0.331578	1232128	1	1232128	#REF!	35.46	-124.91	NA	AACCAGCACCTCAAGTGGTCAGGATGATTATTGGGCCTAAAGCATCCGTAGCCTGTTCTGTAAGTTTTCGGTTAAATCTATGCGCTCAACGTATAGGCTGCCGAAAATACTGCAAAACTAGGGAGTGGGAGAGGTAGACGGTACTCGGTAGGAAGGGGTAAAATCCTTTGATCTATTGATGACCACCTGTGGCGAAGGCGGTCTACCAGAACACGTTCGACGGTGAGGGATGAAAGCTGGGGGAGCAAACCGGATTAGATACCCGGGTAGTCCCAGCTGTAAACGATGCAAACTCGATGATGCGTTGGCTTATTGCTAGCGCAGTGTCGCAGGGAAGCCGTTAAGTTTGCCGCCTGGGAAGTACGTACGCAAGTATG	ATCCGTTTGATCCTGACGGACCTGACTGCTATCAGATTGATACTAAGCCATGTTAGTTATTGTAGTAATACAAGGCAGACGGCTCAGTAACACGTAGTCAACCTAACTTATGGACGGGGATAACCTCGGGAAACTGAGAATAATACCCGATAGGTCATGATGCCTGGAATGGTTTATGACTCAAATAATTTATTGCCGTAGGATGGGACTGCGAGCTATCAGCTTGTTGGTGAGGTAATGGCCCACCAAGGCTATTACAGCTACGGGCTCTGAGAGGAGTAGCCCGGAGATGGGTACTGAGACAAGGACCCAGGCCCTATGGGGCGCAGCAGGCGAGAAAACTTTGCAATGCGCGAAAGCTCGACAAGGTTAATCTGAGTGGTTCCTGCTAAAGGAACC…	NA		watercolumn	no	no	Isolate or Enrichment

## Sheet: S Data 5
Supplementary Data 5: List of genes used for functional gene annotation
Locus_tag	Gene name	Gene ID	NCBI Reference Sequence	Old_locus	Description
NMAR_RS08050	amoA	5774202	WP_012215883.1	Nmar_1500	ammonia monooxygenase [ Nitrosopumilus maritimus SCM1 ]
NMAR_RS08065	amoB	5774142	WP_012215886.1	Nmar_1503	methane monooxygenase/ammonia monooxygenase subunit B [ Nitrosopumilus maritimus SCM1 ]
NMAR_RS08060	amoC	5774105	WP_016939485.1	Nmar_1502	methane monooxygenase/ammonia monooxygenase subunit C [ Nitrosopumilus maritimus SCM1 ]
NMAR_RS05915	UvrA	5774147	WP_012215487.1	Nmar_1104	excinuclease ABC subunit UvrA [ Nitrosopumilus maritimus SCM1 ]
NMAR_RS05920	UvrB	5773173	WP_012215488.1	Nmar_1105	excinuclease ABC subunit UvrB [ Nitrosopumilus maritimus SCM1 ]
NMAR_RS05910	UvrC	5773952	WP_012215486.1	Nmar_1103	excinuclease ABC subunit UvrC [ Nitrosopumilus maritimus SCM1 ]
NMAR_RS07200	ectC	5773382	WP_012215727.1	Nmar_1344	ectoine synthase [ Nitrosopumilus maritimus SCM1 ]
NMAR_RS07195	thpD	5773792	WP_012215726.1	Nmar_1343	ectoine hydroxylase [ Nitrosopumilus maritimus SCM1 ]
NMAR_RS07210	ectA	5774098	WP_012215729.1	Nmar_1346	diaminobutyrate acetyltransferase [ Nitrosopumilus maritimus SCM1 ]
NMAR_RS07205	ectB	5773101	WP_012215728.1	Nmar_1345	diaminobutyrate--2-oxoglutarate transaminase [ Nitrosopumilus maritimus SCM1 ]
NPIRD3C_RS06730	ureA	41600519	WP_148703419.1	NPIRD3C_1392	urease subunit gamma [ Nitrosopumilus piranensis ]
NPIRD3C_RS06735	ureB	41600520	WP_148703420.1	NPIRD3C_1393	urease subunit beta [ Nitrosopumilus piranensis ]
NPIRD3C_RS06740	UreC	41600521	WP_148703421.1	NPIRD3C_1394	urease subunit alpha [ Nitrosopumilus piranensis ]
NPIRD3C_RS06710	UreD	41600515	WP_148703415.1	NPIRD3C_1388	urease accessory protein UreD [ Nitrosopumilus piranensis ]
NPIRD3C_RS06725	UreE	41600518	WP_148703418.1	NPIRD3C_1391	Urease accessory protein [ Nitrosopumilus piranensis ]
NPIRD3C_RS06720	UreF	41600517	WP_148703417.1	NPIRD3C_1390	urease accessory UreF family protein [ Nitrosopumilus piranensis ]
NPIRD3C_RS06715	UreG	41600516	WP_148703416.1	NPIRD3C_1389	urease accessory protein UreG [ Nitrosopumilus piranensis ]
NADRNF5_RS03870	CheY	24820030	WP_148313063.1	NADRNF5_0800	response regulator [ Nitrosopumilus adriaticus ]
NADRNF5_RS03875	CheR	24820031	WP_048118956.1	NADRNF5_0801	protein-glutamate O-methyltransferase CheR [ Nitrosopumilus adriaticus ]
NADRNF5_RS03880	CheC	24820032	WP_048115873.1	NADRNF5_0802	chemotaxis protein CheC [ Nitrosopumilus adriaticus ]
NADRNF5_RS03885	CheA	24820033	WP_052661870.1	NADRNF5_0803	chemotaxis protein CheA [ Nitrosopumilus adriaticus ]
NADRNF5_RS03890	CheB	24820034	WP_082051980.1	NADRNF5_0804	chemotaxis-specific protein-glutamate methyltransferase CheB [ Nitrosopumilus adriaticus ]
NADRNF5_RS03900	CheW	24820036	WP_237089331.1	NADRNF5_0806	chemotaxis protein CheW [ Nitrosopumilus adriaticus ]
NADRNF5_RS03905	CheR	24820037	WP_048115876.1	NADRNF5_0807	methyl-accepting chemotaxis protein [ Nitrosopumilus adriaticus ]
NADRNF5_RS03910	FlaJ	24820038	WP_237089332.1	NADRNF5_0808	flagellar assembly protein FlaJ [Nitrosopumilus adriaticus]
NADRNF5_RS03915	FlaI	24820039	WP_048115878.1	NADRNF5_0809	type II/IV secretion system ATPase subunit [ Nitrosopumilus adriaticus ]
NADRNF5_RS03920	FlaH	24820040	WP_048115879.1	NADRNF5_0810	ATPase domain-containing protein [ Nitrosopumilus adriaticus ]
NADRNF5_RS03925	FlaF	24820041	WP_048115880.1	NADRNF5_0811	Putative flagella assembly protein FlaF
NADRNF5_RS03930	FlaG	24820042	WP_048115881.1	NADRNF5_0812	flagellin [ Nitrosopumilus adriaticus ]
NADRNF5_RS03940	FlaB1	24820044	WP_048115882.1	NADRNF5_0814	flagellin [ Nitrosopumilus adriaticus ]
NADRNF5_RS03945	FlaB2	24820045	WP_048115883.1	NADRNF5_0815	flagellin [ Nitrosopumilus adriaticus ]
NADRNF5_RS03950	FlaB3	24820046	WP_048115884.1	NADRNF5_0816	flagellin [ Nitrosopumilus adriaticus ]
NADRNF5_RS03955	FlaB4	24820047	WP_048115885.1	NADRNF5_0817	flagellin [ Nitrosopumilus adriaticus ]
NADRNF5_RS03965	FlaB5	24820049	WP_048115886.1	NADRNF5_0819	flagellin [ Nitrosopumilus adriaticus ]
NMAR_RS02585	pstA	5774691	WP_012214865.1	Nmar_0482	phosphate ABC transporter permease PstA [ Nitrosopumilus maritimus SCM1 ]
NMAR_RS02590	pstB	5774694	WP_012214866.1	Nmar_0483	phosphate ABC transporter ATP-binding protein PstB [ Nitrosopumilus maritimus SCM1 ]
NMAR_RS02580	pstC	5774687	WP_012214864.1	Nmar_0481	phosphate ABC transporter permease subunit PstC [ Nitrosopumilus maritimus SCM1 ]
NMSP_RS06040	dndA	32901714	WP_086907923.1	NMSP_1264	cysteine desulfurase family protein [ Candidatus Nitrosomarinus catalina ]
NMSP_RS06060	dndB	32901718	WP_086907927.1	NMSP_1268	DNA sulfur modification protein DndB [ Candidatus Nitrosomarinus catalina ]
NMSP_RS06055	dndC	32901717	WP_086907926.1	NMSP_1267	DNA phosphorothioation system sulfurtransferase DndC [ Candidatus Nitrosomarinus catalina ]
NMSP_RS06050	dndD	32901716	WP_192866156.1	NMSP_1266	DNA sulfur modification protein DndD [ Candidatus Nitrosomarinus catalina ]
NMSP_RS06045	dndE	32901715	WP_192866155.1	NMSP_1265	DndE family protein [ Candidatus Nitrosomarinus catalina ]
NMAR_RS04495	cfix1*	5774175	WP_148680098.1	Nmar_0841	Propanoyl-CoA C-acyltransferase/thiolase family protein [ Nitrosopumilus maritimus SCM1 ]
NMAR_RS08720	cfix2*	5773172	WP_012216014.1	Nmar_1631	Propanoyl-CoA C-acyltransferase/thiolase domain-containing protein [ Nitrosopumilus maritimus SCM1 ]
NMAR_RS01445	cfix3*	5774035	WP_012214655.1	Nmar_0272	Carboxyl transferase/acyl-CoA carboxylase subunit beta [ Nitrosopumilus maritimus SCM1 ]
NMAR_RS01450	cfix4*	5774082	WP_012214656.1	Nmar_0273	acetyl-CoA carboxylase biotin carboxylase subunit [ Nitrosopumilus maritimus SCM1 ]
NMAR_RS01455	cfix5*	5774057	WP_012214657.1	Nmar_0274	acetyl-CoA carboxylase biotin carboxyl carrier protein subunit [ Nitrosopumilus maritimus SCM1 ]
NMAR_RS05110	mce	5774505	WP_012215336.1	Nmar_0953	methylmalonyl-CoA epimerase [ Nitrosopumilus maritimus SCM1 ]
NMAR_RS05115	cfix6*	5774564	WP_012215337.1	Nmar_0954	methylmalonyl-CoA mutase family protein [ Nitrosopumilus maritimus SCM1 ]
NMAR_RS05135	cfix7*	5774013	WP_012215341.1	Nmar_0958	cobalamin B12-binding domain-containing protein [ Nitrosopumilus maritimus SCM1 ]
NMAR_RS08600,	cfix8*	5772948	WP_148680234.1	Nmar_1608	NAD-dependent succinate-semialdehyde dehydrogenase
NMAR_RS05950	cfix9*	5774084	WP_012215493.1	Nmar_1110	iron-containing alcohol dehydrogenase [ Nitrosopumilus maritimus SCM1 ]
NMAR_RS00830	cfix10*	5774431	WP_012214544.1	Nmar_0161	iron-containing alcohol dehydrogenase [ Nitrosopumilus maritimus SCM1 ]
NMAR_RS01070	cfix11*	5773751	WP_012214589.1	Nmar_0206	4-hydroxybutyrate--CoA ligase [ Nitrosopumilus maritimus SCM1 ]
NMAR_RS01075	cfix12*	5773834	WP_012214590.1	Nmar_0207	4-hydroxyphenylacetate 3-hydroxylase N-terminal domain-containing protein [ Nitrosopumilus maritimus SCM1 ]
NMAR_RS07000	cfix13*	5774537	WP_012215691.1	Nmar_1308	enoyl-CoA hydratase-related protein [ Nitrosopumilus maritimus SCM1 ]
NMAR_RS05520	cfix14*	5773215	WP_012215411.1	Nmar_1028	3-hydroxyacyl-CoA dehydrogenase [ Nitrosopumilus maritimus SCM1 ]
	The asterisk (*) indicates that these are arbitrary names assigned to replace generic identifiers, as no functional or meaningful names exist.

## Sheet: S Data 6
Supplementary Data 6: A summary of dataset types, sample counts, bioproject accessions, references, and figure associations.
Dataset group	Type	Bioproject	# Samples	Source/Reference	Used in Figures
Baltic sea, diverse region	Metagenome	PRJEB22997	44	Hugerth et al., 2015	Fig. 1; Supp. Fig. 1, 7
Baltic sea, diverse region	Metagenome	PRJEB34883	56	Alneberg et al., 2018, 2020	Fig. 1; Supp. Fig. 1, 7
Baltic sea, diverse region	Metagenome	PRJEB8682	2	Ocean Sampling Day Consortium	Fig. 1; Supp. Fig. 1, 7
Baltic sea, diverse region	Metagenome	PRJNA273799	30	Hugerth et al., 2015	Fig. 1; Supp. Fig. 1, 7
Baltic sea, diverse region	Metagenome	PRJNA322246	36	Asplund-Samuelsson et al., 2016	Fig. 1; Supp. Fig. 1, 7
Baltic sea, diverse region	Metagenome	PRJNA1377132	15	This paper	Fig. 1; Supp. Fig. 1, 7
Kiel Fjord Time-series	16S rRNA amplicon	PRJNA1365321	153	This paper	Fig. 2–4; Supp. Fig. 4
Bormholm and Gotland Basin	16S rRNA amplicon	PRJNA1365321	8	This paper	Supp. Fig. 3
Boknis Eck Time-series	16S rRNA amplicon	PRJNA1365321	68	This paper	Supp. Fig. 5
Enrichment cultures	16S rRNA amplicon	PRJNA1365321	6	This paper	Fig. 5a
Enrichment cultures	Metagenome	PRJNA1377132	6	This paper	Fig. 5b, 6, 7; Supp. Fig. 1, 7, 8
Amplicon sequencing data generated in this study (including ASV representative sequences, ASV tables, taxonomy assignments, and metadata) are available via Figshare: https://doi.org/10.6084/m9.figshare.c.7869515
